# Supplementary material for: The active sites of Cu–ZnO catalysts for water gas shift and CO hydrogenation reactions
Source: Nat Commun. 2021 Jul 15;12:4331. doi: 10.1038/s41467-021-24621-8 (PMC8282834; doi:10.1038/s41467-021-24621-8)
Supplement: Supplementary file 3 — Source Data [file 41467_2021_24621_MOESM3_ESM.xlsx]

## Sheet: Fig. 2a
In situ DRIFTS of CO adsorption
c-Cu-682							c-Cu-109							c-Cu-34
Wavenumbers / cm-1	Kubelka-Munk units						Wavenumbers / cm-1	Kubelka-Munk units						Wavenumbers / cm-1	Kubelka-Munk units
2281.38	0.000237366	--	--	--	--		2281.38	2.08439e-06						2281.38	-0.000436423	--	--	--	--
2279.45	0.000234354	--	--	--	--		2279.45	1.18452e-05						2279.45	-0.00043871	--	--	--	--
2277.52	0.000236346	--	--	--	--		2277.52	1.90219e-05						2277.52	-0.000434181	--	--	--	--
2275.59	0.000236866	--	--	--	--		2275.59	1.24391e-05						2275.59	-0.000435632	--	--	--	--
2273.66	0.00023964	--	--	--	--		2273.66	1.41671e-06						2273.66	-0.000437894	--	--	--	--
2271.73	0.000239894	--	--	--	--		2271.73	6.85251e-06	--	--	--	--		2271.73	-0.000441786	--	--	--	--
2269.8	0.000237298	--	--	--	--		2269.8	8.73744e-06	--	--	--	--		2269.8	-0.000438936	--	--	--	--
2267.88	0.000237005	--	--	--	--		2267.88	6.33965e-07	--	--	--	--		2267.88	-0.00043851	--	--	--	--
2265.95	0.000237462	--	--	--	--		2265.95	9.93233e-06	--	--	--	--		2265.95	-0.000433147	--	--	--	--
2264.02	0.000236924	--	--	--	--		2264.02	3.29454e-06	--	--	--	--		2264.02	-0.000425025	--	--	--	--
2262.09	0.000234201	--	--	--	--		2262.09	6.82041e-07	--	--	--	--		2262.09	-0.000425216	--	--	--	--
2260.16	0.000235408	--	--	--	--		2260.16	4.80891e-06	--	--	--	--		2260.16	-0.000433749	--	--	--	--
2258.24	0.000237605	--	--	--	--		2258.24	6.36196e-06	--	--	--	--		2258.24	-0.000437773	--	--	--	--
2256.31	0.00023713	--	--	--	--		2256.31	-7.75762e-06	--	--	--	--		2256.31	-0.000431648	--	--	--	--
2254.38	0.000238856	--	--	--	--		2254.38	-1.01412e-05	--	--	--	--		2254.38	-0.000424988	--	--	--	--
2252.45	0.000240109	--	--	--	--		2252.45	-1.99394e-06	--	--	--	--		2252.45	-0.000423266	--	--	--	--
2250.52	0.000242463	--	--	--	--		2250.52	-4.71519e-06	--	--	--	--		2250.52	-0.000414133	--	--	--	--
2248.59	0.000244865	--	--	--	--		2248.59	-5.95457e-06	--	--	--	--		2248.59	-0.000405464	--	--	--	--
2246.66	0.000242925	--	--	--	--		2246.66	1.02928e-06	--	--	--	--		2246.66	-0.000401367	--	--	--	--
2244.74	0.000239523	--	--	--	--		2244.74	1.38986e-05	--	--	--	--		2244.74	-0.000402492	--	--	--	--
2242.81	0.000238224	--	--	--	--		2242.81	6.29636e-06	--	--	--	--		2242.81	-0.000414849	--	--	--	--
2240.88	0.000240797	--	--	--	--		2240.88	2.64282e-06	--	--	--	--		2240.88	-0.000416686	--	--	--	--
2238.95	0.000243464	--	--	--	--		2238.95	1.30677e-05	--	--	--	--		2238.95	-0.000407441	--	--	--	--
2237.02	0.000245505	--	--	--	--		2237.02	4.18615e-06	--	--	--	--		2237.02	-0.000409403	--	--	--	--
2235.09	0.000245163	--	--	--	--		2235.09	9.50951e-07	--	--	--	--		2235.09	-0.000410747	--	--	--	--
2233.16	0.000244367	--	--	--	--		2233.16	1.30385e-05	--	--	--	--		2233.16	-0.000412833	--	--	--	--
2231.24	0.000242302	--	--	--	--		2231.24	1.2778e-05	--	--	--	--		2231.24	-0.00041457	--	--	--	--
2229.31	0.000238606	--	--	--	--		2229.31	1.05381e-05	--	--	--	--		2229.31	-0.000418527	--	--	--	--
2227.38	0.000240306	--	--	--	--		2227.38	6.84455e-06	--	--	--	--		2227.38	-0.000423009	--	--	--	--
2225.45	0.000242002	--	--	--	--		2225.45	3.52835e-06	--	--	--	--		2225.45	-0.000424405	--	--	--	--
2223.52	0.000243731	--	--	--	--		2223.52	6.1038e-07	--	--	--	--		2223.52	-0.000423908	--	--	--	--
2221.59	0.000244539	--	--	--	--		2221.59	1.2914e-05	--	--	--	--		2221.59	-0.000417743	--	--	--	--
2219.66	0.000244497	--	--	--	--		2219.66	7.36491e-06	--	--	--	--		2219.66	-0.000417013	--	--	--	--
2217.74	0.000243783	--	--	--	--		2217.74	1.22883e-05	--	--	--	--		2217.74	-0.00042172	--	--	--	--
2215.81	0.000245491	--	--	--	--		2215.81	1.98328e-05	--	--	--	--		2215.81	-0.000419371	--	--	--	--
2213.88	0.000246791	--	--	--	--		2213.88	9.42772e-06	--	--	--	--		2213.88	-0.000411358	--	--	--	--
2211.95	0.000241401	--	--	--	--		2211.95	1.38757e-05	--	--	--	--		2211.95	-0.000416052	--	--	--	--
2210.02	0.000238126	--	--	--	--		2210.02	1.91082e-05	--	--	--	--		2210.02	-0.000422151	--	--	--	--
2208.09	0.000237485	--	--	--	--		2208.09	1.35546e-05	--	--	--	--		2208.09	-0.000425608	--	--	--	--
2206.17	0.000238219	--	--	--	--		2206.17	1.09257e-05	--	--	--	--		2206.17	-0.000417664	--	--	--	--
2204.24	0.000242918	--	--	--	--		2204.24	2.53393e-05	--	--	--	--		2204.24	-0.000407846	--	--	--	--
2202.31	0.000244921	--	--	--	--		2202.31	1.62894e-05	--	--	--	--		2202.31	-0.00040939	--	--	--	--
2200.38	0.00024408	--	--	--	--		2200.38	1.095e-05	--	--	--	--		2200.38	-0.00041755	--	--	--	--
2198.45	0.000242004	--	--	--	--		2198.45	2.07416e-05	--	--	--	--		2198.45	-0.00042086	--	--	--	--
2196.52	0.000239607	--	--	--	--		2196.52	1.37073e-05	--	--	--	--		2196.52	-0.000424513	--	--	--	--
2194.59	0.000238609	--	--	--	--		2194.59	1.31464e-05	--	--	--	--		2194.59	-0.000423671	--	--	--	--
2192.67	0.000239777	--	--	--	--		2192.67	1.6678e-05	--	--	--	--		2192.67	-0.000425276	--	--	--	--
2190.74	0.000245414	--	--	--	--		2190.74	9.40376e-06	--	--	--	--		2190.74	-0.000426029	--	--	--	--
2188.81	0.000244506	--	--	--	--		2188.81	1.03887e-05	--	--	--	--		2188.81	-0.000424703	--	--	--	--
2186.88	0.000245134	--	--	--	--		2186.88	1.28528e-05	--	--	--	--		2186.88	-0.000417764	--	--	--	--
2184.95	0.000247769	--	--	--	--		2184.95	6.90828e-06	--	--	--	--		2184.95	-0.000413973	--	--	--	--
2183.02	0.000243741	--	--	--	--		2183.02	1.97257e-05	--	--	--	--		2183.02	-0.000417619	--	--	--	--
2181.1	0.000246818	--	--	--	--		2181.1	1.06281e-05	--	--	--	--		2181.1	-0.000418928	--	--	--	--
2179.17	0.000248428	--	--	--	--		2179.17	8.70502e-06	--	--	--	--		2179.17	-0.000410513	--	--	--	--
2177.24	0.000249655	--	--	--	--		2177.24	1.25399e-05	--	--	--	--		2177.24	-0.000404549	--	--	--	--
2175.31	0.000250529	--	--	--	--		2175.31	5.46998e-06	--	--	--	--		2175.31	-0.00040625	--	--	--	--
2173.38	0.000240586	--	--	--	--		2173.38	8.02e-06	--	--	--	--		2173.38	-0.000414507	--	--	--	--
2171.45	0.000240912	--	--	--	--		2171.45	1.25734e-05	--	--	--	--		2171.45	-0.0004188	--	--	--	--
2169.53	0.000247782	--	--	--	--		2169.53	8.37267e-06	--	--	--	--		2169.53	-0.000422859	--	--	--	--
2167.6	0.000248267	--	--	--	--		2167.6	1.05159e-05	--	--	--	--		2167.6	-0.000418661	--	--	--	--
2165.67	0.000245748	--	--	--	--		2165.67	6.49335e-06	--	--	--	--		2165.67	-0.000418014	--	--	--	--
2163.74	0.000245906	--	--	--	--		2163.74	2.9478e-06	--	--	--	--		2163.74	-0.000411513	--	--	--	--
2161.81	0.000249266	--	--	--	--		2161.81	1.36691e-05	--	--	--	--		2161.81	-0.00040709	--	--	--	--
2159.88	0.000248826	--	--	--	--		2159.88	2.15256e-05	--	--	--	--		2159.88	-0.000406698	--	--	--	--
2157.95	0.000248983	--	--	--	--		2157.95	1.82688e-05	--	--	--	--		2157.95	-0.000408001	--	--	--	--
2156.03	0.00024749	--	--	--	--		2156.03	5.2234e-06	--	--	--	--		2156.03	-0.000413254	--	--	--	--
2154.1	0.000247184	--	--	--	--		2154.1	1.73079e-05	--	--	--	--		2154.1	-0.000425512	--	--	--	--
2152.17	0.000250443	--	--	--	--		2152.17	7.14783e-06	--	--	--	--		2152.17	-0.000417456	--	--	--	--
2150.24	0.000246234	0.000246245	0.000246234	0.000246234	0.000246245		2150.24	1.6938e-05	--	--	--	--		2150.24	-0.000408854	--	--	--	--
2148.31	0.000245078	0.000246256	0.000246234	0.000246234	0.000246256		2148.31	8.31444e-06						2148.31	-0.000414458	-0.000413375	-0.000414458	-0.000413844	-0.000413989
2146.38	0.000247504	0.00024628	0.000246236	0.000246236	0.00024628		2146.38	1.06229e-05						2146.38	-0.000407161	-0.000412548	-0.000414026	-0.000413375	-0.000413199
2144.45	0.000251308	0.000246318	0.000246234	0.000246234	0.000246318		2144.45	6.00831e-06						2144.45	-0.000420274	-0.000411482	-0.000413594	-0.000412902	-0.000412175
2142.53	0.000249008	0.000246382	0.000246223	0.000246223	0.000246382		2142.53	9.95342e-06						2142.53	-0.000412371	-0.000410052	-0.000413162	-0.000412425	-0.00041079
2140.6	0.000244844	0.000246508	0.000246217	0.000246217	0.000246508		2140.6	1.20698e-05						2140.6	-0.000406495	-0.000408079	-0.00041273	-0.000411943	-0.000408866
2138.67	0.000243309	0.000246737	0.00024622	0.00024622	0.000246737		2138.67	4.23079e-06						2138.67	-0.000401594	-0.000405329	-0.000412299	-0.000411457	-0.000406171
2136.74	0.000246993	0.000247118	0.000246226	0.000246226	0.000247118		2136.74	1.44485e-05						2136.74	-0.000397542	-0.000401496	-0.000411867	-0.000410964	-0.000402399
2134.81	0.000244504	0.000247722	0.000246225	0.000246225	0.000247721		2134.81	9.43031e-06						2134.81	-0.000397632	-0.00039622	-0.000411435	-0.000410465	-0.00039719
2132.88	0.000246608	0.000248671	0.000246228	0.000246229	0.00024867		2132.88	1.45835e-05						2132.88	-0.00038367	-0.000389075	-0.000411003	-0.000409956	-0.000390122
2130.96	0.000247312	0.000250101	0.000246227	0.00024623	0.000250099		2130.96	1.27764e-06						2130.96	-0.000373687	-0.000379628	-0.000410571	-0.000409436	-0.000380763
2129.03	0.000251001	0.0002522	0.000246225	0.000246231	0.000252194		2129.03	7.38326e-06	1.00876e-05	7.38326e-06	8.67571e-06	8.79512e-06		2129.03	-0.000354668	-0.000367448	-0.000410139	-0.0004089	-0.000368686
2127.1	0.000254829	0.000255171	0.000246215	0.000246228	0.000255159		2127.1	1.09772e-05	1.09304e-05	7.38326e-06	8.79967e-06	9.51398e-06		2127.1	-0.000345008	-0.000352202	-0.000409707	-0.000408344	-0.000353565
2125.17	0.000259282	0.000259254	0.000246197	0.000246224	0.000259228		2125.17	1.09342e-05	1.20743e-05	7.37952e-06	8.94758e-06	1.05062e-05		2125.17	-0.00032337	-0.00033368	-0.000409275	-0.000407755	-0.000335199
2123.24	0.000263139	0.000264674	0.00024617	0.000246223	0.000264621		2123.24	1.35422e-05	1.35955e-05	7.37583e-06	9.13639e-06	1.1835e-05		2123.24	-0.000301303	-0.000311936	-0.000408843	-0.00040712	-0.000313659
2121.31	0.000272745	0.000271639	0.000246135	0.000246237	0.000271538		2121.31	1.42386e-05	1.55679e-05	7.36942e-06	9.3847e-06	1.35526e-05		2121.31	-0.00026718	-0.000287267	-0.000408411	-0.000406415	-0.000289263
2119.39	0.000282006	0.000280261	0.00024608	0.000246269	0.000280072		2119.39	2.31605e-07	1.80601e-05	7.36227e-06	9.72686e-06	1.56955e-05		2119.39	-0.000246706	-0.000260349	-0.00040798	-0.000405606	-0.000262723
2117.46	0.000292057	0.000290565	0.000246005	0.000246346	0.000290224		2117.46	8.85011e-06	2.11447e-05	7.36969e-06	1.02268e-05	1.82876e-05		2117.46	-0.00022122	-0.000232151	-0.000407548	-0.000404643	-0.000235056
2115.53	0.000304238	0.000302428	0.00024591	0.000246504	0.000301834		2115.53	8.15953e-06	2.48375e-05	7.36815e-06	1.09305e-05	2.12752e-05		2115.53	-0.000204144	-0.000203927	-0.000407116	-0.000403458	-0.000207585
2113.6	0.000318305	0.000315538	0.000245789	0.000246791	0.000314536		2113.6	1.51127e-05	2.91597e-05	7.36733e-06	1.19412e-05	2.45858e-05		2113.6	-0.000180684	-0.000177163	-0.000406684	-0.000401965	-0.000181882
2111.67	0.000333135	0.000329438	0.000245639	0.000247274	0.000327803		2111.67	3.59076e-05	3.40997e-05	7.35927e-06	1.33735e-05	2.80855e-05		2111.67	-0.000161114	-0.000153342	-0.000406252	-0.000400056	-0.000159538
2109.74	0.000348298	0.00034349	0.000245457	0.00024804	0.000340907		2109.74	2.69337e-05	3.96076e-05	7.32959e-06	1.53575e-05	3.15797e-05		2109.74	-0.00013934	-0.000133889	-0.00040582	-0.000397608	-0.000142101
2107.81	0.000361742	0.000356989	0.000245244	0.000249191	0.000353042		2107.81	4.09046e-05	4.56735e-05	7.30921e-06	1.80899e-05	3.48929e-05		2107.81	-0.000123717	-0.000119903	-0.000405388	-0.000394487	-0.000130804
2105.89	0.000369175	0.000369179	0.000245002	0.000250837	0.000363344		2105.89	4.79083e-05	5.22073e-05	7.27428e-06	2.17087e-05	3.77729e-05		2105.89	-0.000111182	-0.000112102	-0.000404956	-0.000390574	-0.000126484
2103.96	0.000378372	0.00037939	0.000244745	0.000253092	0.000371043		2103.96	6.63e-05	5.91493e-05	7.23204e-06	2.63669e-05	4.00144e-05		2103.96	-0.000106692	-0.000110684	-0.000404524	-0.000385766	-0.000129442
2102.03	0.000384485	0.000387046	0.000244468	0.000256019	0.000375494		2102.03	6.24434e-05	6.63898e-05	7.17063e-06	3.21364e-05	4.1424e-05		2102.03	-0.000115503	-0.000115341	-0.000404092	-0.000380024	-0.000139409
2100.1	0.000392647	0.000391789	0.000244177	0.000259647	0.000376319		2100.1	7.82119e-05	7.38397e-05	7.11316e-06	3.9047e-05	4.19058e-05		2100.1	-0.00011585	-0.000125312	-0.00040366	-0.000373371	-0.000155602
2098.17	0.000389068	0.000393461	0.00024387	0.00026391	0.00037342		2098.17	6.55547e-05	8.1308e-05	7.03924e-06	4.69534e-05	4.13939e-05		2098.17	-0.000141138	-0.000139489	-0.000403229	-0.000365942	-0.000176776
2096.24	0.000392308	0.000392156	0.000243568	0.000268693	0.000367032		2096.24	9.53577e-05	8.86087e-05	6.97841e-06	5.56334e-05	3.99537e-05		2096.24	-0.000152826	-0.000156619	-0.000402797	-0.000357965	-0.00020145
2094.32	0.000388934	0.000388116	0.00024326	0.000273731	0.000357645		2094.32	8.56717e-05	9.53877e-05	6.88653e-06	6.46182e-05	3.7656e-05		2094.32	-0.000178701	-0.000175416	-0.000402365	-0.000349807	-0.000227974
2092.39	0.000387938	0.000381731	0.000242958	0.000278717	0.000345972		2092.39	0.000112597	0.000101306	6.80461e-06	7.33966e-05	3.47138e-05		2092.39	-0.000189388	-0.000194812	-0.000401933	-0.000341922	-0.000254822
2090.46	0.000377386	0.000373447	0.000242657	0.000283257	0.000332848		2090.46	0.000110861	0.000105845	6.69462e-06	8.12349e-05	3.13047e-05		2090.46	-0.000209882	-0.000213985	-0.000401501	-0.000334873	-0.000280614
2088.53	0.00037194	0.00036374	0.000242378	0.000286978	0.00031914		2088.53	0.000123641	0.000108507	6.58633e-06	8.74114e-05	2.76823e-05		2088.53	-0.000223872	-0.00023249	-0.000401069	-0.000329251	-0.000304308
2086.6	0.000357853	0.000353021	0.000242109	0.000289516	0.000305614		2086.6	9.5944e-05	0.000108773	6.46463e-06	9.11947e-05	2.40424e-05		2086.6	-0.00025088	-0.000250184	-0.000400637	-0.000325614	-0.000325207
2084.67	0.000343455	0.0003417	0.000241869	0.000290622	0.000292947		2084.67	9.76231e-05	0.00010635	6.3716e-06	9.21103e-05	2.06108e-05		2084.67	-0.000279718	-0.000267074	-0.000400205	-0.000324356	-0.000342923
2082.74	0.00032778	0.000330099	0.000241659	0.000290169	0.000281589		2082.74	9.62353e-05	0.000101198	6.27673e-06	8.99862e-05	1.74881e-05		2082.74	-0.000300364	-0.000283223	-0.000399773	-0.000325586	-0.00035741
2080.82	0.000311527	0.000318532	0.00024148	0.000288182	0.00027183		2080.82	7.31413e-05	9.36921e-05	6.1832e-06	8.51096e-05	1.47657e-05		2080.82	-0.000314193	-0.000298564	-0.000399341	-0.000329087	-0.000368818
2078.89	0.000305708	0.000307258	0.000241335	0.000284836	0.000263756		2078.89	7.21255e-05	8.44876e-05	6.11359e-06	7.81016e-05	1.24995e-05		2078.89	-0.000319153	-0.000312982	-0.000398909	-0.000334399	-0.000377492
2076.96	0.000293863	0.000296513	0.000241201	0.000280408	0.000257306		2076.96	5.55354e-05	7.43132e-05	6.04496e-06	6.96935e-05	1.06647e-05		2076.96	-0.000333805	-0.000326293	-0.000398478	-0.000340934	-0.000383837
2075.03	0.000285554	0.000286522	0.000241092	0.000275279	0.000252335		2075.03	4.95383e-05	6.38833e-05	5.9935e-06	6.06351e-05	9.24171e-06		2075.03	-0.000341299	-0.000338361	-0.000398046	-0.000348107	-0.000388299
2073.1	0.000273622	0.000277476	0.000241	0.000269844	0.000248631		2073.1	4.18154e-05	5.37938e-05	5.94823e-06	5.15732e-05	8.16883e-06		2073.1	-0.000354737	-0.000349064	-0.000397614	-0.000355385	-0.000391293
2071.17	0.000268892	0.000269511	0.000240932	0.000264477	0.000245967		2071.17	4.70264e-05	4.44894e-05	5.91094e-06	4.3014e-05	7.38638e-06		2071.17	-0.000359165	-0.000358354	-0.000397182	-0.000362347	-0.00039319
2069.24	0.000264537	0.000262701	0.000240874	0.000259471	0.000244104		2069.24	3.68701e-05	3.62673e-05	5.8682e-06	3.53141e-05	6.82139e-06		2069.24	-0.000361664	-0.000366212	-0.00039675	-0.000368669	-0.000394293
2067.32	0.000257627	0.000257048	0.000240825	0.000255035	0.000242838		2067.32	2.26539e-05	2.92898e-05	5.83597e-06	2.86914e-05	6.43442e-06		2067.32	-0.000372244	-0.000372687	-0.000396318	-0.000374159	-0.000394846
2065.39	0.000253249	0.000252518	0.00024079	0.000251298	0.000242011		2065.39	3.89782e-05	2.35984e-05	5.81848e-06	2.3233e-05	6.18384e-06		2065.39	-0.000373449	-0.000377859	-0.000395886	-0.000378718	-0.000395027
2063.46	0.000247879	0.000248999	0.000240765	0.00024828	0.000241483		2063.46	3.56105e-05	1.90831e-05	5.78401e-06	1.88663e-05	6.00079e-06		2063.46	-0.000382941	-0.000381862	-0.000395454	-0.000382351	-0.000394966
2061.53	0.000247253	0.000246364	0.00024075	0.000245952	0.000241162		2061.53	1.92906e-05	1.56307e-05	5.753e-06	1.55057e-05	5.87806e-06		2061.53	-0.00038515	-0.000384847	-0.000395022	-0.000385118	-0.000394752
2059.6	0.000246886	0.00024445	0.000240736	0.000244221	0.000240966		2059.6	1.26804e-05	1.30796e-05	5.73892e-06	1.30095e-05	5.80907e-06		2059.6	-0.000386378	-0.000386985	-0.00039459	-0.000387131	-0.000394444
2057.67	0.000245014	0.000243105	0.000240724	0.000242981	0.000240848		2057.67	2.05994e-05	1.12385e-05	5.7317e-06	1.12003e-05	5.76994e-06		2057.67	-0.000389972	-0.000388442	-0.000394158	-0.000388518	-0.000394082
2055.75	0.0002444	0.000242196	0.000240715	0.00024213	0.00024078		2055.75	1.99296e-05	9.92608e-06	5.71625e-06	9.90581e-06	5.73651e-06		2055.75	-0.000390072	-0.00038937	-0.000393727	-0.000389409	-0.000393687
2053.82	0.000244794	0.000241599	0.000240707	0.000241566	0.00024074		2053.82	2.03557e-05	9.00563e-06	5.70147e-06	8.9952e-06	5.71191e-06		2053.82	-0.00039239	-0.000389903	-0.000393295	-0.000389922	-0.000393275
2051.89	0.000244088	0.000241219	0.000240699	0.000241203	0.000240715		2051.89	5.77438e-06	8.3616e-06	5.68623e-06	8.35638e-06	5.69146e-06		2051.89	-0.000396005	-0.00039015	-0.000392863	-0.000390159	-0.000392853
2049.96	0.000242677	0.000240986	0.000240692	0.000240978	0.0002407		2049.96	1.2397e-06	7.92136e-06	5.68614e-06	7.91881e-06	5.68869e-06		2049.96	-0.000392939	-0.000390196	-0.000392431	-0.0003902	-0.000392426
2048.03	0.000241813	0.000240848	0.000240687	0.000240845	0.000240691		2048.03	1.0907e-06	7.61205e-06	5.69077e-06	7.61084e-06	5.69197e-06		2048.03	-0.000391999	-0.000390103	-0.000391999	-0.000390105	-0.000391997
2046.1	0.000236447	0.00024077	0.000240685	0.000240769	0.000240687		2046.1	6.20343e-06	7.38555e-06	5.69555e-06	7.385e-06	5.6961e-06		2046.1	-0.000402981	--	--	--	--
2044.17	0.000240694	0.000240738	0.000240694	0.000240737	0.000240695		2044.17	8.72998e-06	7.20804e-06	5.69502e-06	7.20779e-06	5.69527e-06		2044.17	-0.000402481	--	--	--	--
2042.25	0.000244677	--	--	--	--		2042.25	9.79385e-06	7.06368e-06	5.69186e-06	7.06357e-06	5.69197e-06		2042.25	-0.000392151	--	--	--	--
2040.32	0.000246866	--	--	--	--		2040.32	5.6876e-06	6.94268e-06	5.6876e-06	6.94264e-06	5.68765e-06		2040.32	-0.000382894	--	--	--	--
2038.39	0.000243955	--	--	--	--		2038.39	1.0184e-05						2038.39	-0.000386564	--	--	--	--
2036.46	0.000241075	--	--	--	--		2036.46	8.52987e-06						2036.46	-0.000396831	--	--	--	--
2034.53	0.000242109	--	--	--	--		2034.53	1.39319e-06						2034.53	-0.000403635	--	--	--	--
2032.6	0.000238258	--	--	--	--		2032.6	4.64319e-06						2032.6	-0.000409391	--	--	--	--
2030.67	0.0002349	--	--	--	--		2030.67	1.12336e-06						2030.67	-0.000415642	--	--	--	--
2028.75	0.000234229	--	--	--	--		2028.75	9.59683e-06						2028.75	-0.000412821	--	--	--	--
2026.82	0.000232791	--	--	--	--		2026.82	6.06771e-06						2026.82	-0.000418775	--	--	--	--
2024.89	0.000238757	--	--	--	--		2024.89	1.93681e-05	--	--	--	--		2024.89	-0.000412285	--	--	--	--
2022.96	0.000241028	--	--	--	--		2022.96	1.36901e-05	--	--	--	--		2022.96	-0.000411044	--	--	--	--
2021.03	0.00024589	--	--	--	--		2021.03	8.31371e-06	--	--	--	--		2021.03	-0.000405963	--	--	--	--
2019.11	0.000251292	--	--	--	--		2019.11	2.50041e-05	--	--	--	--		2019.11	-0.0003958	--	--	--	--
2017.18	0.000247697	--	--	--	--		2017.18	2.54517e-05	--	--	--	--		2017.18	-0.000396134	--	--	--	--
2015.25	0.000245115	--	--	--	--		2015.25	1.73633e-05	--	--	--	--		2015.25	-0.000401921	--	--	--	--
2013.32	0.000247981	--	--	--	--		2013.32	1.16948e-05	--	--	--	--		2013.32	-0.000400782	--	--	--	--
2011.39	0.000248782	--	--	--	--		2011.39	5.10421e-06	--	--	--	--		2011.39	-0.000397059	--	--	--	--
2009.46	0.000247996	--	--	--	--		2009.46	7.05623e-06	--	--	--	--		2009.46	-0.000397179	--	--	--	--
2007.53	0.000246157	--	--	--	--		2007.53	2.41887e-05	--	--	--	--		2007.53	-0.000395375	--	--	--	--
2005.61	0.000244717	--	--	--	--		2005.61	3.35329e-05	--	--	--	--		2005.61	-0.000399622	--	--	--	--
2003.68	0.000243072	--	--	--	--		2003.68	2.98716e-05	--	--	--	--		2003.68	-0.000400461	--	--	--	--
2001.75	0.000241667	--	--	--	--		2001.75	2.40998e-05	--	--	--	--		2001.75	-0.000397172	--	--	--	--

## Sheet: Fig. 2b
In situ DRIFTS of CO adsorption
1%ZnO/c-Cu-682								1%ZnO/c-Cu-109								1%ZnO/c-Cu-34
Wavenumbers / cm-1	Kubelka-Munk units							Wavenumbers / cm-1	Kubelka-Munk units							Wavenumbers / cm-1	Kubelka-Munk units
2281.38	0.000392982	--	--	--	--	--		2281.38	0.000134983	--	--	--	--	--		2280.38	-0.000122331	--	--	--	--	--
2279.45	0.000391208	--	--	--	--	--		2279.45	0.00013541	--	--	--	--	--		2278.45	-0.000114294	--	--	--	--	--
2277.52	0.000388223	--	--	--	--	--		2277.52	0.000137392	--	--	--	--	--		2276.52	-0.00011798	--	--	--	--	--
2275.59	0.000386511	--	--	--	--	--		2275.59	0.000136456	--	--	--	--	--		2274.59	-0.000129409	--	--	--	--	--
2273.66	0.000385781	--	--	--	--	--		2273.66	0.000132376	--	--	--	--	--		2272.66	-0.000131782	--	--	--	--	--
2271.73	0.00038535	--	--	--	--	--		2271.73	0.000129208	--	--	--	--	--		2270.73	-0.000127886	--	--	--	--	--
2269.8	0.000385275	--	--	--	--	--		2269.8	0.000133219	--	--	--	--	--		2268.8	-0.000125602	--	--	--	--	--
2267.88	0.000385261	--	--	--	--	--		2267.88	0.000141708	--	--	--	--	--		2266.88	-0.000123206	--	--	--	--	--
2265.95	0.000385992	--	--	--	--	--		2265.95	0.000135586	--	--	--	--	--		2264.95	-0.000126445	--	--	--	--	--
2264.02	0.000387947	--	--	--	--	--		2264.02	0.000132124	--	--	--	--	--		2263.02	-0.000126935	--	--	--	--	--
2262.09	0.000387585	--	--	--	--	--		2262.09	0.000133271	--	--	--	--	--		2261.09	-0.000120948	--	--	--	--	--
2260.16	0.000385857	--	--	--	--	--		2260.16	0.000135368	--	--	--	--	--		2259.16	-0.000119035	--	--	--	--	--
2258.24	0.000385543	--	--	--	--	--		2258.24	0.000135885	--	--	--	--	--		2257.24	-0.000122742	--	--	--	--	--
2256.31	0.000386837	--	--	--	--	--		2256.31	0.000134381	--	--	--	--	--		2255.31	-0.000120622	--	--	--	--	--
2254.38	0.000388069	--	--	--	--	--		2254.38	0.000136625	--	--	--	--	--		2253.38	-0.000119587	--	--	--	--	--
2252.45	0.000387622	--	--	--	--	--		2252.45	0.000138604	--	--	--	--	--		2251.45	-0.000121877	--	--	--	--	--
2250.52	0.000388419	--	--	--	--	--		2250.52	0.000136132	--	--	--	--	--		2249.52	-0.000120203	--	--	--	--	--
2248.59	0.000390177	--	--	--	--	--		2248.59	0.000134037	--	--	--	--	--		2247.59	-0.000116021	--	--	--	--	--
2246.66	0.000391922	--	--	--	--	--		2246.66	0.000136213	--	--	--	--	--		2245.66	-0.000116514	--	--	--	--	--
2244.74	0.000390954	--	--	--	--	--		2244.74	0.000136887	--	--	--	--	--		2243.74	-0.000119009	--	--	--	--	--
2242.81	0.000385439	--	--	--	--	--		2242.81	0.000130696	--	--	--	--	--		2241.81	-0.000120504	--	--	--	--	--
2240.88	0.000383622	--	--	--	--	--		2240.88	0.000131823	--	--	--	--	--		2239.88	-0.000121762	--	--	--	--	--
2238.95	0.000386972	--	--	--	--	--		2238.95	0.000134242	--	--	--	--	--		2237.95	-0.000120391	--	--	--	--	--
2237.02	0.000385782	--	--	--	--	--		2237.02	0.00013182	--	--	--	--	--		2236.02	-0.000116542	--	--	--	--	--
2235.09	0.000384985	--	--	--	--	--		2235.09	0.000132812	--	--	--	--	--		2234.09	-0.000116404	--	--	--	--	--
2233.16	0.000386291	--	--	--	--	--		2233.16	0.000137072	--	--	--	--	--		2232.16	-0.000114673	--	--	--	--	--
2231.24	0.000386482	--	--	--	--	--		2231.24	0.000137965	--	--	--	--	--		2230.24	-0.000114213	--	--	--	--	--
2229.31	0.000385639	--	--	--	--	--		2229.31	0.000134836	--	--	--	--	--		2228.31	-0.00011891	--	--	--	--	--
2227.38	0.000385649	--	--	--	--	--		2227.38	0.000133686	--	--	--	--	--		2226.38	-0.000121773	--	--	--	--	--
2225.45	0.000386878	--	--	--	--	--		2225.45	0.000134192	--	--	--	--	--		2224.45	-0.000118454	--	--	--	--	--
2223.52	0.000385942	--	--	--	--	--		2223.52	0.000137078	--	--	--	--	--		2222.52	-0.000111754	--	--	--	--	--
2221.59	0.000384677	--	--	--	--	--		2221.59	0.000139389	--	--	--	--	--		2220.59	-0.000113691	--	--	--	--	--
2219.66	0.00038418	--	--	--	--	--		2219.66	0.000135959	--	--	--	--	--		2218.66	-0.000114927	--	--	--	--	--
2217.74	0.00038479	--	--	--	--	--		2217.74	0.000132577	--	--	--	--	--		2216.74	-0.000119966	--	--	--	--	--
2215.81	0.000387664	--	--	--	--	--		2215.81	0.000137933	--	--	--	--	--		2214.81	-0.000121003	--	--	--	--	--
2213.88	0.000386345	--	--	--	--	--		2213.88	0.0001457	--	--	--	--	--		2212.88	-0.000118501	--	--	--	--	--
2211.95	0.000382789	--	--	--	--	--		2211.95	0.000138616	--	--	--	--	--		2210.95	-0.00011961	--	--	--	--	--
2210.02	0.000384534	--	--	--	--	--		2210.02	0.000133627	--	--	--	--	--		2209.02	-0.000120416	--	--	--	--	--
2208.09	0.000385685	--	--	--	--	--		2208.09	0.000136776	--	--	--	--	--		2207.09	-0.00011828	--	--	--	--	--
2206.17	0.000384393	--	--	--	--	--		2206.17	0.000142597	--	--	--	--	--		2205.17	-0.000112886	--	--	--	--	--
2204.24	0.000384073	--	--	--	--	--		2204.24	0.000137336	--	--	--	--	--		2203.24	-0.000116174	--	--	--	--	--
2202.31	0.000384549	--	--	--	--	--		2202.31	0.000130421	--	--	--	--	--		2201.31	-0.000121942	--	--	--	--	--
2200.38	0.00038319	--	--	--	--	--		2200.38	0.000131042	--	--	--	--	--		2199.38	-0.000124326	--	--	--	--	--
2198.45	0.000383343	--	--	--	--	--		2198.45	0.000130008	--	--	--	--	--		2197.45	-0.000126127	--	--	--	--	--
2196.52	0.000384581	--	--	--	--	--		2196.52	0.00013508	--	--	--	--	--		2195.52	-0.000126112	--	--	--	--	--
2194.59	0.000384627	--	--	--	--	--		2194.59	0.000141568	--	--	--	--	--		2193.59	-0.00012094	--	--	--	--	--
2192.67	0.00038437	--	--	--	--	--		2192.67	0.000138248	--	--	--	--	--		2191.67	-0.000117001	--	--	--	--	--
2190.74	0.000385995	--	--	--	--	--		2190.74	0.000136087	--	--	--	--	--		2189.74	-0.000117749	--	--	--	--	--
2188.81	0.000387653	--	--	--	--	--		2188.81	0.000135011	--	--	--	--	--		2187.81	-0.000117534	--	--	--	--	--
2186.88	0.000384388	--	--	--	--	--		2186.88	0.000136467	--	--	--	--	--		2185.88	-0.000122748	--	--	--	--	--
2184.95	0.000382275	--	--	--	--	--		2184.95	0.00013444	--	--	--	--	--		2183.95	-0.000122116	--	--	--	--	--
2183.02	0.000384372	--	--	--	--	--		2183.02	0.000131428	--	--	--	--	--		2182.02	-0.000116658	--	--	--	--	--
2181.1	0.000385533	--	--	--	--	--		2181.1	0.000134612	--	--	--	--	--		2180.1	-0.000116529	--	--	--	--	--
2179.17	0.00038617	--	--	--	--	--		2179.17	0.000135914	--	--	--	--	--		2178.17	-0.000122028	--	--	--	--	--
2177.24	0.000388807	--	--	--	--	--		2177.24	0.00013393	--	--	--	--	--		2176.24	-0.000121506	--	--	--	--	--
2175.31	0.000389293	--	--	--	--	--		2175.31	0.000129451	--	--	--	--	--		2174.31	-0.000118555	--	--	--	--	--
2173.38	0.000386713	--	--	--	--	--		2173.38	0.000128383	--	--	--	--	--		2172.38	-0.000118713	--	--	--	--	--
2171.45	0.000385739	--	--	--	--	--		2171.45	0.000133998	--	--	--	--	--		2170.45	-0.000121279	--	--	--	--	--
2169.53	0.000384511	--	--	--	--	--		2169.53	0.000140357	--	--	--	--	--		2168.53	-0.000125234	--	--	--	--	--
2167.6	0.00038618	--	--	--	--	--		2167.6	0.00014294	--	--	--	--	--		2166.6	-0.000124642	--	--	--	--	--
2165.67	0.000388112	--	--	--	--	--		2165.67	0.000142466	--	--	--	--	--		2164.67	-0.000123455	--	--	--	--	--
2163.74	0.000387811	0.000388187	0.000387811	0.000388064	0.000387816	0.000387929		2163.74	0.000140266	--	--	--	--	--		2162.74	-0.000120344	--	--	--	--	--
2161.81	0.000388511	0.000388286	0.000387811	0.000388076	0.000387821	0.00038801		2161.81	0.000134646	--	--	--	--	--		2160.81	-0.000120088	-0.000118686	-0.000120088	-0.000119758	-0.000120087	-0.000119018
2159.88	0.000390143	0.000388433	0.000387809	0.000388088	0.00038783	0.000388134		2159.88	0.000132131	--	--	--	--	--		2158.88	-0.000115841	-0.000118113	-0.000120023	-0.000119676	-0.000120021	-0.000118462
2157.95	0.000391107	0.000388651	0.000387806	0.000388099	0.000387844	0.000388319		2157.95	0.000133129	0.00013455	0.000133129	0.000133201	0.000134022	0.000133584		2156.95	-0.000117749	-0.00011738	-0.000119958	-0.000119592	-0.000119954	-0.00011775
2156.03	0.000388355	0.000388967	0.000387801	0.00038811	0.000387872	0.000388587		2156.03	0.000132099	0.000134924	0.000133159	0.000133236	0.000134127	0.00013388		2155.03	-0.000115463	-0.00011647	-0.000119893	-0.000119507	-0.000119885	-0.000116864
2154.1	0.000389465	0.000389423	0.0003878	0.000388126	0.000387928	0.000388969		2154.1	0.000133094	0.000135431	0.00013319	0.000133271	0.000134244	0.000134296		2153.1	-0.000115177	-0.000115372	-0.000119828	-0.000119421	-0.000119811	-0.000115797
2152.17	0.000393992	0.000390053	0.000387797	0.000388142	0.000388024	0.000389482		2152.17	0.00013811	0.00013611	0.000133221	0.000133306	0.000134379	0.000134867		2151.17	-0.00011409	-0.000114094	-0.000119763	-0.000119332	-0.000119728	-0.000114561
2150.24	0.000395951	0.000390899	0.000387788	0.000388152	0.000388178	0.000390144		2150.24	0.00013875	0.000137006	0.000133252	0.000133342	0.00013454	0.000135627		2149.24	-0.000110625	-0.000112658	-0.000119698	-0.000119242	-0.000119628	-0.000113184
2148.31	0.000395961	0.000392015	0.000387775	0.000388162	0.000388433	0.000390972		2148.31	0.000139856	0.000138164	0.000133282	0.000133378	0.000134742	0.000136609		2147.31	-0.000109163	-0.000111106	-0.000119633	-0.000119149	-0.000119499	-0.000111724
2146.38	0.000395945	0.000393458	0.000387763	0.000388173	0.000388843	0.000391968		2146.38	0.00014101	0.000139627	0.000133313	0.000133415	0.000135008	0.00013783		2145.38	-0.000105512	-0.00010949	-0.000119568	-0.000119054	-0.000119321	-0.000110252
2144.45	0.000398138	0.000395287	0.00038775	0.000388186	0.000389483	0.000393118		2144.45	0.0001418	0.000141438	0.000133344	0.000133452	0.000135379	0.000139294		2143.45	-0.000105904	-0.000107867	-0.000119504	-0.000118956	-0.000119058	-0.00010886
2142.53	0.000399154	0.000397557	0.000387734	0.000388198	0.000390449	0.000394378		2142.53	0.000142184	0.000143632	0.000133375	0.00013349	0.000135913	0.000140977		2141.53	-0.000104579	-0.000106283	-0.000119439	-0.000118854	-0.000118662	-0.000107644
2140.6	0.000399156	0.000400343	0.000387717	0.000388212	0.00039187	0.000395695		2140.6	0.000146206	0.000146247	0.000133405	0.000133529	0.0001367	0.000142828		2139.6	-0.000102669	-0.000104758	-0.000119374	-0.000118749	-0.00011806	-0.000106696
2138.67	0.000401517	0.00040372	0.000387699	0.000388229	0.000393899	0.00039699		2138.67	0.000150095	0.00014932	0.000133436	0.000133569	0.000137862	0.000144762		2137.67	-0.000103304	-0.000103267	-0.000119309	-0.00011864	-0.000117153	-0.000106092
2136.74	0.000407844	0.00040778	0.000387678	0.000388246	0.000396716	0.000398174		2136.74	0.000147672	0.000152912	0.000133467	0.00013361	0.000139563	0.000146673		2135.74	-0.000104698	-0.000101726	-0.000119244	-0.000118525	-0.00011581	-0.000105878
2134.81	0.000409514	0.000412618	0.000387647	0.000388258	0.000400507	0.000399147		2134.81	0.000155273	0.000157093	0.000133497	0.000133651	0.000142005	0.000148432		2133.81	-0.000103514	-9.99879e-05	-0.000119179	-0.000118405	-0.000113871	-0.00010607
2132.88	0.000414166	0.000418361	0.000387614	0.000388272	0.000405481	0.000399836		2132.88	0.00016018	0.000161973	0.000133528	0.000133695	0.000145424	0.00014991		2131.88	-9.9263e-05	-9.78437e-05	-0.000119114	-0.000118277	-0.000111152	-0.000106642
2130.96	0.000421526	0.000425116	0.000387573	0.000388285	0.000411804	0.000400172		2130.96	0.000161521	0.000167669	0.000133559	0.00013374	0.000150058	0.000150989		2129.96	-9.6139e-05	-9.50441e-05	-0.000119049	-0.000118139	-0.000107462	-0.00010754
2129.03	0.000431365	0.00043298	0.000387521	0.000388296	0.000419608	0.000400118		2129.03	0.000169861	0.000174314	0.00013359	0.000133789	0.000156127	0.000151578		2128.03	-9.1994e-05	-9.13226e-05	-0.000118984	-0.000117989	-0.000102618	-0.000108683
2127.1	0.000441844	0.000441996	0.000387454	0.000388303	0.000428929	0.000399671		2127.1	0.00018167	0.000181998	0.00013362	0.000133841	0.000163771	0.000151626		2126.1	-9.3374e-05	-8.64496e-05	-0.000118919	-0.000117821	-9.64905e-05	-0.000109976
2125.17	0.000457127	0.00045215	0.00038737	0.000388311	0.000439717	0.000398862		2125.17	0.000182074	0.00019075	0.000133651	0.000133899	0.00017302	0.000151133		2124.17	-8.83327e-05	-8.02638e-05	-0.000118854	-0.000117626	-8.90216e-05	-0.000111324
2123.24	0.000470471	0.000463296	0.000387263	0.000388319	0.000451753	0.000397749		2123.24	0.000186291	0.000200457	0.000133682	0.000133966	0.000183709	0.000150146		2122.24	-7.96227e-05	-7.27422e-05	-0.000118789	-0.000117392	-8.02902e-05	-0.000112638
2121.31	0.000486611	0.000475197	0.000387135	0.000388345	0.000464708	0.000396415		2121.31	0.000199016	0.000210859	0.000133713	0.000134046	0.000195487	0.000148751		2120.31	-6.6828e-05	-6.40058e-05	-0.000118724	-0.000117096	-7.05065e-05	-0.000113852
2119.39	0.000497488	0.000487455	0.000386983	0.000388402	0.00047807	0.000394949		2119.39	0.00023073	0.000221487	0.000133743	0.000134146	0.000207759	0.000147068		2118.39	-5.77969e-05	-5.43678e-05	-0.000118659	-0.000116708	-6.00636e-05	-0.000114915
2117.46	0.000511374	0.000499579	0.000386813	0.000388528	0.000491232	0.000393447		2117.46	0.000249143	0.000231697	0.000133774	0.000134277	0.000219742	0.000145226		2116.46	-4.32524e-05	-4.42905e-05	-0.000118594	-0.000116181	-4.94945e-05	-0.000115803
2115.53	0.000518891	0.000510985	0.000386622	0.00038876	0.00050349	0.000391979		2115.53	0.000255828	0.000240689	0.000133805	0.000134452	0.000230497	0.00014335		2114.53	-3.38519e-05	-3.43558e-05	-0.000118529	-0.000115454	-3.94492e-05	-0.000116512
2113.6	0.000528941	0.000521051	0.000386419	0.000389164	0.00051411	0.000390616		2113.6	0.000258317	0.000247574	0.000133836	0.000134686	0.000239005	0.000141554		2112.6	-2.01999e-05	-2.52111e-05	-0.000118464	-0.000114443	-3.06475e-05	-0.000117049
2111.67	0.000530216	0.000529209	0.000386201	0.000389809	0.000522412	0.000389389		2111.67	0.000252306	0.000251534	0.000133866	0.000135003	0.000244345	0.000139919		2110.67	-1.49491e-05	-1.74486e-05	-0.000118399	-0.000113047	-2.3763e-05	-0.000117437
2109.74	0.000533992	0.000534993	0.00038598	0.000390797	0.000527826	0.00038833		2109.74	0.000239806	0.000251986	0.000133897	0.000135423	0.000245856	0.000138501		2108.74	-1.06198e-05	-1.15564e-05	-0.000118334	-0.000111153	-1.93728e-05	-0.0001177
2107.81	0.000534324	0.000538112	0.000385753	0.000392221	0.000529964	0.000387432		2107.81	0.000240631	0.000248783	0.000133928	0.00013597	0.000243344	0.000137324		2106.81	-7.5834e-06	-7.81001e-06	-0.000118269	-0.000108638	-1.78476e-05	-0.000117863
2105.89	0.000534631	0.000538486	0.000385525	0.000394186	0.000528661	0.00038669		2105.89	0.000234073	0.00024228	0.000133959	0.000136665	0.000237143	0.000136389		2104.89	-7.5342e-06	-6.25821e-06	-0.000118205	-0.000105397	-1.93182e-05	-0.000117952
2103.96	0.000533505	0.000536256	0.000385296	0.000396777	0.000523992	0.000386079		2103.96	0.000228778	0.000233213	0.000133989	0.000137518	0.000227997	0.000135677		2102.96	-8.7054e-06	-6.708e-06	-0.00011814	-0.000101349	-2.365e-05	-0.000117988
2102.03	0.000528605	0.000531765	0.000385069	0.000400048	0.000516275	0.00038558		2102.03	0.000226561	0.000222527	0.00013402	0.00013853	0.000216881	0.000135156		2101.03	-1.39354e-05	-8.77426e-06	-0.000118075	-9.64805e-05	-3.0457e-05	-0.000117986
2100.1	0.000529617	0.000525504	0.000384849	0.000404009	0.00050602	0.000385172		2100.1	0.00021875	0.000211164	0.000134051	0.000139683	0.00020479	0.000134793		2099.1	-1.14146e-05	-1.19594e-05	-0.00011801	-9.08457e-05	-3.91736e-05	-0.000117959
2098.17	0.000523651	0.000518027	0.000384627	0.000408575	0.00049388	0.000384825		2098.17	0.000202007	0.000199971	0.000134081	0.000140939	0.000192643	0.000134551		2097.17	-1.9172e-05	-1.5744e-05	-0.000117945	-8.46101e-05	-4.91062e-05	-0.000117917
2096.24	0.000521337	0.000509887	0.000384414	0.000413607	0.000480576	0.000384532		2096.24	0.000196712	0.000189585	0.000134112	0.000142242	0.000181166	0.000134401		2095.24	-1.66403e-05	-1.96975e-05	-0.00011788	-7.80355e-05	-5.95565e-05	-0.000117865
2094.32	0.000509212	0.000501549	0.000384203	0.000418843	0.000466842	0.000384272		2094.32	0.000194303	0.000180438	0.000134143	0.00014351	0.000170899	0.000134315		2093.32	-2.39095e-05	-2.35437e-05	-0.000117815	-7.15077e-05	-6.98585e-05	-0.000117807
2092.39	0.000505433	0.00049333	0.000384012	0.000423967	0.000453337	0.00038405		2092.39	0.000180275	0.000172706	0.000134174	0.000144647	0.000162133	0.000134273		2091.39	-2.36277e-05	-2.72288e-05	-0.00011775	-6.54931e-05	-7.94894e-05	-0.000117746
2090.46	0.000494291	0.000485352	0.000383825	0.00042855	0.000440607	0.000383846		2090.46	0.000172972	0.000166378	0.000134204	0.000145547	0.00015498	0.00013426		2089.46	-2.96342e-05	-3.09083e-05	-0.000117685	-6.05349e-05	-8.80602e-05	-0.000117683
2088.53	0.000486603	0.000477567	0.000383656	0.000432151	0.000429061	0.000383667		2088.53	0.000160518	0.00016128	0.000134235	0.00014611	0.000149375	0.000134265		2087.53	-2.90706e-05	-3.49039e-05	-0.00011762	-5.7164e-05	-9.53607e-05	-0.000117619
2086.6	0.00047441	0.000469783	0.000383498	0.000434336	0.00041894	0.000383504		2086.6	0.000158243	0.000157164	0.000134266	0.000146266	0.000145148	0.000134282		2085.6	-3.88064e-05	-3.95733e-05	-0.000117555	-5.5801e-05	-0.000101328	-0.000117555
2084.67	0.000462823	0.000461816	0.000383359	0.000434802	0.00041037	0.000383361		2084.67	0.000157749	0.000153785	0.000134297	0.000145998	0.000142076	0.000134305		2083.67	-4.56474e-05	-4.51462e-05	-0.00011749	-5.66281e-05	-0.000106008	-0.00011749
2082.74	0.000451241	0.000453558	0.000383237	0.000433462	0.000403331	0.000383238		2082.74	0.000153152	0.000150936	0.000134327	0.000145346	0.000139914	0.000134331		2081.74	-5.53171e-05	-5.16396e-05	-0.000117425	-5.95211e-05	-0.000109544	-0.000117425
2080.82	0.000440021	0.000445086	0.000383132	0.000430488	0.000397729	0.000383133		2080.82	0.000145005	0.000148477	0.000134358	0.000144396	0.000138437	0.00013436		2079.82	-6.81629e-05	-5.88403e-05	-0.00011736	-6.40915e-05	-0.000112109	-0.00011736
2078.89	0.00043325	0.000436588	0.000383045	0.000426238	0.000393395	0.000383046		2078.89	0.000142253	0.000146317	0.000134389	0.000143254	0.000137451	0.00013439		2077.89	-6.97873e-05	-6.64266e-05	-0.000117295	-6.98211e-05	-0.000113901	-0.000117295
2076.96	0.000425137	0.000428323	0.000382968	0.000421157	0.000390134	0.000382968		2076.96	0.000143192	0.000144407	0.00013442	0.000142022	0.000136804	0.00013442		2075.96	-7.59778e-05	-7.40312e-05	-0.00011723	-7.61609e-05	-0.000115101	-0.00011723
2075.03	0.000420522	0.000420531	0.000382903	0.000415689	0.000387746	0.000382904		2075.03	0.000144591	0.000142723	0.00013445	0.000140792	0.000136382	0.00013445		2074.03	-7.96218e-05	-8.13324e-05	-0.000117165	-8.26287e-05	-0.000115869	-0.000117165
2073.1	0.000413571	0.000413416	0.000382846	0.000410221	0.000386041	0.000382846		2073.1	0.000141961	0.000141258	0.000134481	0.000139634	0.000136105	0.000134481		2072.1	-8.72393e-05	-8.8055e-05	-0.0001171	-8.88209e-05	-0.000116335	-0.0001171
2071.17	0.000408878	0.000407119	0.000382799	0.000405061	0.000384857	0.000382799		2071.17	0.000140996	0.000140006	0.000134512	0.000138597	0.00013592	0.000134512		2070.17	-8.98787e-05	-9.40151e-05	-0.000117035	-9.44541e-05	-0.000116596	-0.000117035
2069.24	0.000403794	0.000401721	0.000382759	0.000400426	0.000384053	0.000382759		2069.24	0.00013968	0.000138962	0.000134543	0.000137711	0.000135793	0.000134543		2068.24	-9.213e-05	-9.9099e-05	-0.000116971	-9.93432e-05	-0.000116726	-0.000116971
2067.32	0.00039921	0.000397234	0.000382726	0.00039644	0.000383521	0.000382726		2067.32	0.00013712	0.000138114	0.000134573	0.000136986	0.000135702	0.000134573		2066.32	-0.000101394	-0.000103284	-0.000116906	-0.000103416	-0.000116774	-0.000116906
2065.39	0.000398646	0.000393626	0.000382701	0.00039315	0.000383177	0.000382701		2065.39	0.000141259	0.000137446	0.000134604	0.000136416	0.000135634	0.000134604		2064.39	-0.000104231	-0.000106604	-0.000116841	-0.000106673	-0.000116772	-0.000116841
2063.46	0.00039375	0.000390805	0.000382677	0.000390526	0.000382955	0.000382677		2063.46	0.000143102	0.000136932	0.000134635	0.000135985	0.000135582	0.000134635		2062.46	-0.00010681	-0.000109152	-0.000116776	-0.000109187	-0.000116741	-0.000116776
2061.53	0.000391291	0.00038867	0.00038266	0.000388511	0.000382819	0.00038266		2061.53	0.000141972	0.000136548	0.000134665	0.000135672	0.000135541	0.000134665		2060.53	-0.000105047	-0.000111041	-0.000116711	-0.000111058	-0.000116693	-0.000116711
2059.6	0.000390164	0.000387098	0.000382646	0.000387009	0.000382735	0.000382646		2059.6	0.000144766	0.000136266	0.000134696	0.000135454	0.000135509	0.000134696		2058.6	-0.000107993	-0.000112399	-0.000116646	-0.000112408	-0.000116637	-0.000116646
2057.67	0.000390911	0.000385964	0.000382635	0.000385916	0.000382683	0.000382635		2057.67	0.000144624	0.000136064	0.000134727	0.000135308	0.000135483	0.000134727		2056.67	-0.00011269	-0.000113349	-0.000116581	-0.000113353	-0.000116577	-0.000116581
2055.75	0.000390313	0.000385162	0.000382622	0.000385136	0.000382648	0.000382622		2055.75	0.00014152	0.000135921	0.000134758	0.000135215	0.000135463	0.000134758		2054.75	-0.000114069	-0.000113995	-0.000116516	-0.000113996	-0.000116514	-0.000116516
2053.82	0.000388336	0.0003846	0.00038261	0.000384587	0.000382624	0.00038261		2053.82	0.000134788	0.00013582	0.000134788	0.00013516	0.000135449	0.000134788		2052.82	-0.000111099	-0.000114425	-0.000116451	-0.000114425	-0.00011645	-0.000116451
2051.89	0.000386687	0.000384211	0.000382602	0.000384204	0.000382608	0.000382602		2051.89	0.000133264	--	--	--	--	--		2050.89	-0.000114326	-0.000114705	-0.000116386	-0.000114706	-0.000116386	-0.000116386
2049.96	0.000384689	0.000383938	0.000382595	0.000383935	0.000382599	0.000382595		2049.96	0.000136694	--	--	--	--	--		2048.96	-0.000116321	-0.000114886	-0.000116321	-0.000114886	-0.000116321	-0.000116321
2048.03	0.000384792	0.000383746	0.000382592	0.000383744	0.000382594	0.000382592		2048.03	0.000140603	--	--	--	--	--		2047.03	-0.000122563	--	--	--	--	--
2046.1	0.000381162	0.000383603	0.000382589	0.000383602	0.00038259	0.000382589		2046.1	0.00013988	--	--	--	--	--		2045.1	-0.000123191	--	--	--	--	--
2044.17	0.000379323	0.000383499	0.000382591	0.000383499	0.000382591	0.000382591		2044.17	0.000140854	--	--	--	--	--		2043.17	-0.000121676	--	--	--	--	--
2042.25	0.000382596	0.000383419	0.000382596	0.000383419	0.000382596	0.000382596		2042.25	0.000143157	--	--	--	--	--		2041.25	-0.000112616	--	--	--	--	--
2040.32	0.000385226	--	--	--	--	--		2040.32	0.0001419	--	--	--	--	--		2039.32	-0.000107734	--	--	--	--	--
2038.39	0.00038274	--	--	--	--	--		2038.39	0.000140412	--	--	--	--	--		2037.39	-0.000109971	--	--	--	--	--
2036.46	0.000380262	--	--	--	--	--		2036.46	0.000139075	--	--	--	--	--		2035.46	-0.000118801	--	--	--	--	--
2034.53	0.000382228	--	--	--	--	--		2034.53	0.000138482	--	--	--	--	--		2033.53	-0.000118171	--	--	--	--	--
2032.6	0.000381876	--	--	--	--	--		2032.6	0.000138583	--	--	--	--	--		2031.6	-0.000113851	--	--	--	--	--
2030.67	0.000380273	--	--	--	--	--		2030.67	0.000140285	--	--	--	--	--		2029.67	-0.000117743	--	--	--	--	--
2028.75	0.000380205	--	--	--	--	--		2028.75	0.000141423	--	--	--	--	--		2027.75	-0.000123997	--	--	--	--	--
2026.82	0.000378337	--	--	--	--	--		2026.82	0.000141297	--	--	--	--	--		2025.82	-0.000123228	--	--	--	--	--
2024.89	0.00037936	--	--	--	--	--		2024.89	0.00014156	--	--	--	--	--		2023.89	-0.000110311	--	--	--	--	--
2022.96	0.000380062	--	--	--	--	--		2022.96	0.00014234	--	--	--	--	--		2021.96	-0.000113527	--	--	--	--	--
2021.03	0.000377875	--	--	--	--	--		2021.03	0.000142216	--	--	--	--	--		2020.03	-0.000118787	--	--	--	--	--
2019.11	0.000379161	--	--	--	--	--		2019.11	0.000143727	--	--	--	--	--		2018.11	-0.000109264	--	--	--	--	--
2017.18	0.000381422	--	--	--	--	--		2017.18	0.00013843	--	--	--	--	--		2016.18	-0.00011107	--	--	--	--	--
2015.25	0.00038268	--	--	--	--	--		2015.25	0.000136481	--	--	--	--	--		2014.25	-0.000117932	--	--	--	--	--
2013.32	0.000381259	--	--	--	--	--		2013.32	0.000144281	--	--	--	--	--		2012.32	-0.000115495	--	--	--	--	--
2011.39	0.000380297	--	--	--	--	--		2011.39	0.000144988	--	--	--	--	--		2010.39	-0.000112919	--	--	--	--	--
2009.46	0.00038167	--	--	--	--	--		2009.46	0.000146829	--	--	--	--	--		2008.46	-0.000111344	--	--	--	--	--
2007.53	0.000382699	--	--	--	--	--		2007.53	0.000151678	--	--	--	--	--		2006.53	-0.000109326	--	--	--	--	--
2005.61	0.000380506	--	--	--	--	--		2005.61	0.000147873	--	--	--	--	--		2004.61	-0.000114447	--	--	--	--	--
2003.68	0.000378974	--	--	--	--	--		2003.68	0.000139055	--	--	--	--	--		2002.68	-0.000118193	--	--	--	--	--
2001.75	0.00037914	--	--	--	--	--		2001.75	0.000138776	--	--	--	--	--		2000.75	-0.000117208	--	--	--	--	--

## Sheet: Fig. 2c
In situ DRIFTS of CO adsorption
o-Cu							1%ZnO/o-Cu
Wavenumbers / cm-1	Kubelka-Munk units						Wavenumbers / cm-1	Kubelka-Munk units
2300.66	-5.29883e-06						2295.66	6.91589e-05	--	--	--	--	--
2298.73	-1.26164e-05						2293.73	6.5177e-05	--	--	--	--	--
2296.8	-7.19877e-06						2291.8	6.08598e-05	--	--	--	--	--
2294.88	-1.8092e-06						2289.88	6.63962e-05	--	--	--	--	--
2292.95	-4.54985e-06						2287.95	6.97471e-05	--	--	--	--	--
2291.02	-4.14918e-07						2286.02	6.82435e-05	--	--	--	--	--
2289.09	-1.57152e-07						2284.09	6.59506e-05	--	--	--	--	--
2287.16	-6.47428e-06						2282.16	6.63116e-05	--	--	--	--	--
2285.23	-8.57094e-06						2280.23	7.03847e-05	--	--	--	--	--
2283.3	-8.61761e-06						2278.3	7.08351e-05	--	--	--	--	--
2281.38	-3.5383e-06						2276.38	6.58363e-05	--	--	--	--	--
2279.45	-1.03388e-05						2274.45	6.66601e-05	--	--	--	--	--
2277.52	-7.35672e-06						2272.52	7.22576e-05	--	--	--	--	--
2275.59	-6.44624e-06						2270.59	7.29335e-05	--	--	--	--	--
2273.66	-1.35754e-06						2268.66	7.17171e-05	--	--	--	--	--
2271.73	-1.04135e-06	--	--	--	--		2266.73	7.16518e-05	--	--	--	--	--
2269.8	-5.30355e-06	--	--	--	--		2264.8	7.30486e-05	--	--	--	--	--
2267.88	-7.70723e-06	--	--	--	--		2262.88	7.03383e-05	--	--	--	--	--
2265.95	-6.69979e-06	--	--	--	--		2260.95	6.80807e-05	--	--	--	--	--
2264.02	-2.27848e-06	--	--	--	--		2259.02	6.6169e-05	--	--	--	--	--
2262.09	-5.25763e-06	--	--	--	--		2257.09	6.66794e-05	--	--	--	--	--
2260.16	-5.89843e-06	--	--	--	--		2255.16	6.9568e-05	--	--	--	--	--
2258.24	-5.15832e-07	--	--	--	--		2253.24	6.73611e-05	--	--	--	--	--
2256.31	-1.24767e-06	--	--	--	--		2251.31	6.23995e-05	--	--	--	--	--
2254.38	-1.2118e-06	--	--	--	--		2249.38	6.69869e-05	--	--	--	--	--
2252.45	-1.73301e-06	--	--	--	--		2247.45	7.29403e-05	--	--	--	--	--
2250.52	-3.48416e-06	--	--	--	--		2245.52	7.21965e-05	--	--	--	--	--
2248.59	-3.93206e-06	--	--	--	--		2243.59	7.19683e-05	--	--	--	--	--
2246.66	-2.85901e-06	--	--	--	--		2241.66	6.84048e-05	--	--	--	--	--
2244.74	-5.50506e-06	--	--	--	--		2239.74	6.6694e-05	--	--	--	--	--
2242.81	-6.49492e-08	--	--	--	--		2237.81	6.87109e-05	--	--	--	--	--
2240.88	-1.08465e-06	--	--	--	--		2235.88	7.07943e-05	--	--	--	--	--
2238.95	-5.20323e-06	--	--	--	--		2233.95	7.4811e-05	--	--	--	--	--
2237.02	-1.07059e-05	--	--	--	--		2232.02	7.14676e-05	--	--	--	--	--
2235.09	-1.15897e-05	--	--	--	--		2230.09	6.68846e-05	--	--	--	--	--
2233.16	-8.49152e-06	--	--	--	--		2228.16	6.77783e-05	--	--	--	--	--
2231.24	-6.59128e-06	--	--	--	--		2226.24	6.68825e-05	--	--	--	--	--
2229.31	-9.97745e-07	--	--	--	--		2224.31	6.67912e-05	--	--	--	--	--
2227.38	-5.61326e-06	--	--	--	--		2222.38	7.10909e-05	--	--	--	--	--
2225.45	-2.5027e-06	--	--	--	--		2220.45	7.04897e-05	--	--	--	--	--
2223.52	-3.87137e-06	--	--	--	--		2218.52	7.05287e-05	--	--	--	--	--
2221.59	-6.86819e-06	--	--	--	--		2216.59	7.55898e-05	--	--	--	--	--
2219.66	-9.02964e-06	--	--	--	--		2214.66	7.53486e-05	--	--	--	--	--
2217.74	-8.09288e-06	--	--	--	--		2212.74	7.13137e-05	--	--	--	--	--
2215.81	-2.62324e-06	--	--	--	--		2210.81	7.16537e-05	--	--	--	--	--
2213.88	-8.48782e-06	--	--	--	--		2208.88	7.36155e-05	--	--	--	--	--
2211.95	-7.65051e-06	--	--	--	--		2206.95	7.53142e-05	--	--	--	--	--
2210.02	-9.13252e-06	--	--	--	--		2205.02	7.46719e-05	--	--	--	--	--
2208.09	-4.40824e-06	--	--	--	--		2203.09	7.18353e-05	--	--	--	--	--
2206.17	-9.41205e-06	--	--	--	--		2201.17	7.04762e-05	--	--	--	--	--
2204.24	-1.04642e-05	--	--	--	--		2199.24	7.14936e-05	--	--	--	--	--
2202.31	-1.05655e-05	--	--	--	--		2197.31	7.2914e-05	--	--	--	--	--
2200.38	-8.86152e-06	--	--	--	--		2195.38	7.27747e-05	--	--	--	--	--
2198.45	-4.55961e-06	--	--	--	--		2193.45	7.16357e-05	--	--	--	--	--
2196.52	-1.95639e-06	--	--	--	--		2191.52	6.70265e-05	--	--	--	--	--
2194.59	-2.73077e-06	--	--	--	--		2189.59	6.46292e-05	--	--	--	--	--
2192.67	-1.47349e-06	--	--	--	--		2187.67	6.1031e-05	--	--	--	--	--
2190.74	-9.40214e-06	--	--	--	--		2185.74	5.69453e-05	--	--	--	--	--
2188.81	-9.98806e-06	--	--	--	--		2183.81	5.77016e-05	--	--	--	--	--
2186.88	-3.87942e-06	--	--	--	--		2181.88	6.31835e-05	--	--	--	--	--
2184.95	-1.97525e-06	--	--	--	--		2179.95	6.47065e-05	--	--	--	--	--
2183.02	7.9753e-07	--	--	--	--		2178.02	6.46297e-05	--	--	--	--	--
2181.1	-4.71334e-06	--	--	--	--		2176.1	6.92948e-05	--	--	--	--	--
2179.17	-6.69053e-06	--	--	--	--		2174.17	6.82971e-05	--	--	--	--	--
2177.24	-2.55578e-06	--	--	--	--		2172.24	6.26826e-05	--	--	--	--	--
2175.31	-4.16481e-06	--	--	--	--		2170.31	6.13453e-05	--	--	--	--	--
2173.38	-3.3662e-06	--	--	--	--		2168.38	6.18745e-05	--	--	--	--	--
2171.45	-2.21945e-07	--	--	--	--		2166.45	6.26045e-05	--	--	--	--	--
2169.53	-1.16747e-06	--	--	--	--		2164.53	6.1149e-05	--	--	--	--	--
2167.6	-2.72203e-06	--	--	--	--		2162.6	6.18221e-05	--	--	--	--	--
2165.67	-9.79268e-06	--	--	--	--		2160.67	6.26967e-05	--	--	--	--	--
2163.74	-7.45405e-06	--	--	--	--		2158.74	6.66712e-05	--	--	--	--	--
2161.81	-4.90028e-07	--	--	--	--		2156.81	6.8237e-05	6.89605e-05	6.8237e-05	6.8237e-05	6.82377e-05	6.89598e-05
2159.88	-4.06886e-06	--	--	--	--		2154.88	6.85164e-05	6.93633e-05	6.8237e-05	6.8237e-05	6.82386e-05	6.93617e-05
2157.95	-7.28698e-06	--	--	--	--		2152.95	7.21482e-05	6.99341e-05	6.82368e-05	6.82368e-05	6.82405e-05	6.99305e-05
2156.03	-3.18982e-06	--	--	--	--		2151.03	7.13287e-05	7.07099e-05	6.82347e-05	6.82347e-05	6.82427e-05	7.0702e-05
2154.1	-3.69166e-06	--	--	--	--		2149.1	6.84183e-05	7.17279e-05	6.82331e-05	6.82331e-05	6.825e-05	7.1711e-05
2152.17	-3.17047e-06	--	--	--	--		2147.17	7.30049e-05	7.30105e-05	6.8233e-05	6.8233e-05	6.82678e-05	7.29757e-05
2150.24	-8.42567e-06	--	--	--	--		2145.24	8.09804e-05	7.45586e-05	6.82304e-05	6.82304e-05	6.83001e-05	7.44889e-05
2148.31	-6.92468e-06						2143.31	7.55211e-05	7.63487e-05	6.82237e-05	6.82237e-05	6.83592e-05	7.62132e-05
2146.38	-9.71124e-06						2141.38	7.91998e-05	7.8337e-05	6.82125e-05	6.82125e-05	6.84684e-05	7.80811e-05
2144.45	-6.89934e-06						2139.45	8.58913e-05	8.04662e-05	6.82013e-05	6.82013e-05	6.86711e-05	7.99963e-05
2142.53	-7.48664e-06						2137.53	8.42727e-05	8.26683e-05	6.81919e-05	6.81919e-05	6.90294e-05	8.18308e-05
2140.6	-8.63486e-06						2135.6	8.67107e-05	8.48938e-05	6.81827e-05	6.81827e-05	6.96335e-05	8.34429e-05
2138.67	-7.32959e-06						2133.67	8.74555e-05	8.71326e-05	6.81728e-05	6.81728e-05	7.06135e-05	8.46919e-05
2136.74	-9.3977e-06						2131.74	8.81187e-05	8.94541e-05	6.81625e-05	6.81625e-05	7.21522e-05	8.54645e-05
2134.81	-4.88148e-06						2129.81	9.25923e-05	9.20192e-05	6.81519e-05	6.81519e-05	7.44857e-05	8.56853e-05
2132.88	-7.31253e-06	-5.86228e-06	-7.31253e-06	-7.31253e-06	-5.86228e-06		2127.88	9.54415e-05	9.5105e-05	6.81431e-05	6.81431e-05	7.79137e-05	8.53344e-05
2130.96	-2.87065e-06	-5.06824e-06	-7.31144e-06	-7.31144e-06	-5.06824e-06		2125.96	0.000101424	9.90815e-05	6.81339e-05	6.81339e-05	8.27725e-05	8.44429e-05
2129.03	-3.59564e-06	-3.93376e-06	-7.31035e-06	-7.31035e-06	-3.93376e-06		2124.03	9.93522e-05	0.000104402	6.81227e-05	6.81228e-05	8.94327e-05	8.30921e-05
2127.1	-7.98861e-07	-2.36507e-06	-7.30927e-06	-7.30927e-06	-2.36507e-06		2122.1	0.000112913	0.000111531	6.81061e-05	6.81062e-05	9.82366e-05	8.14005e-05
2125.17	-2.03784e-06	-2.62788e-07	-7.30818e-06	-7.30818e-06	-2.62789e-07		2120.17	0.000128616	0.000120899	6.80822e-05	6.80826e-05	0.000109476	7.95049e-05
2123.24	-6.92199e-06	2.45881e-06	-7.30709e-06	-7.30709e-06	2.45881e-06		2118.24	0.000140284	0.000132781	6.805e-05	6.80509e-05	0.000123284	7.75468e-05
2121.31	3.42333e-06	5.86691e-06	-7.306e-06	-7.30599e-06	5.8669e-06		2116.31	0.000157701	0.000147258	6.80115e-05	6.80139e-05	0.000139617	7.56501e-05
2119.39	1.49192e-05	9.98056e-06	-7.30492e-06	-7.30489e-06	9.98054e-06		2114.39	0.00017609	0.000164084	6.79637e-05	6.79696e-05	0.000158133	7.3909e-05
2117.46	2.24075e-05	1.47651e-05	-7.30383e-06	-7.30375e-06	1.4765e-05		2112.46	0.000197712	0.000182702	6.79061e-05	6.79199e-05	0.000178211	7.23833e-05
2115.53	2.33971e-05	2.01146e-05	-7.30274e-06	-7.30251e-06	2.01143e-05		2110.53	0.000216869	0.000202226	6.78369e-05	6.78678e-05	0.000198933	7.10987e-05
2113.6	3.39698e-05	2.58359e-05	-7.30165e-06	-7.30101e-06	2.58352e-05		2108.6	0.000236544	0.000221469	6.77575e-05	6.78238e-05	0.000219103	7.0057e-05
2111.67	4.04359e-05	3.16722e-05	-7.30056e-06	-7.2988e-06	3.16705e-05		2106.67	0.00024999	0.000239119	6.76675e-05	6.7804e-05	0.000237414	6.92357e-05
2109.74	4.11726e-05	3.72936e-05	-7.29948e-06	-7.29489e-06	3.7289e-05		2104.74	0.000261416	0.000253811	6.75704e-05	6.78393e-05	0.000252507	6.86053e-05
2107.81	4.52873e-05	4.23519e-05	-7.29839e-06	-7.28707e-06	4.23406e-05		2102.81	0.000268085	0.000264375	6.74671e-05	6.7975e-05	0.000263207	6.81278e-05
2105.89	4.91787e-05	4.64938e-05	-7.2973e-06	-7.27079e-06	4.64672e-05		2100.89	0.000268677	0.000269942	6.73602e-05	6.82793e-05	0.000268614	6.77684e-05
2103.96	5.16869e-05	4.94228e-05	-7.29621e-06	-7.2372e-06	4.93638e-05		2098.96	0.000266166	0.000270108	6.72529e-05	6.88472e-05	0.00026827	6.74969e-05
2102.03	4.5479e-05	5.09249e-05	-7.29512e-06	-7.17043e-06	5.08002e-05		2097.03	0.000256764	0.000264986	6.71469e-05	6.97963e-05	0.000262196	6.7288e-05
2100.1	5.18663e-05	5.09128e-05	-7.29403e-06	-7.04368e-06	5.06624e-05		2095.1	0.000251261	0.000255194	6.70459e-05	7.1266e-05	0.000250895	6.71248e-05
2098.17	4.3248e-05	4.94389e-05	-7.29295e-06	-6.81573e-06	4.89617e-05		2093.17	0.000238539	0.000241782	6.69477e-05	7.33878e-05	0.000235299	6.69905e-05
2096.24	4.99436e-05	4.66969e-05	-7.29186e-06	-6.42758e-06	4.58327e-05		2091.24	0.000233218	0.000226047	6.68563e-05	7.62767e-05	0.000216604	6.68787e-05
2094.32	4.49754e-05	4.30091e-05	-7.29077e-06	-5.80469e-06	4.1523e-05		2089.32	0.000220121	0.000209388	6.67677e-05	7.99697e-05	0.000196174	6.6779e-05
2092.39	4.53668e-05	3.87754e-05	-7.28968e-06	-4.8622e-06	3.6348e-05		2087.39	0.00021196	0.000193051	6.66859e-05	8.44187e-05	0.000175313	6.66915e-05
2090.46	3.6779e-05	3.44343e-05	-7.28859e-06	-3.5235e-06	3.06692e-05		2085.46	0.000198854	0.000178021	6.66085e-05	8.94303e-05	0.000155197	6.66112e-05
2088.53	3.61487e-05	3.03837e-05	-7.28751e-06	-1.74104e-06	2.48372e-05		2083.53	0.000189228	0.000164871	6.65381e-05	9.46847e-05	0.000136723	6.65393e-05
2086.6	2.98915e-05	2.69254e-05	-7.28642e-06	4.75089e-07	1.91639e-05		2081.6	0.000172044	0.000153752	6.64727e-05	9.97416e-05	0.000120483	6.64732e-05
2084.67	2.52501e-05	2.42199e-05	-7.28533e-06	3.02843e-06	1.39062e-05		2079.67	0.000153664	0.000144479	6.64164e-05	0.000104097	0.000106798	6.64167e-05
2082.74	2.3369e-05	2.22509e-05	-7.28424e-06	5.7344e-06	9.23228e-06		2077.74	0.000142982	0.000136594	6.637e-05	0.000107269	9.56943e-05	6.63701e-05
2080.82	1.69023e-05	2.08486e-05	-7.28316e-06	8.32185e-06	5.24363e-06		2075.82	0.000129688	0.000129559	6.63291e-05	0.000108868	8.70201e-05	6.63292e-05
2078.89	2.17875e-05	1.97271e-05	-7.28207e-06	1.04846e-05	1.96044e-06		2073.89	0.00012113	0.000122875	6.62954e-05	0.000108695	8.04753e-05	6.62954e-05
2076.96	2.04941e-05	1.85653e-05	-7.28098e-06	1.19293e-05	-6.45036e-07		2071.96	0.000111782	0.000116207	6.62662e-05	0.000106765	7.57083e-05	6.62662e-05
2075.03	1.41028e-05	1.7083e-05	-7.27989e-06	1.24482e-05	-2.64507e-06		2070.03	0.000103853	0.000109416	6.62419e-05	0.000103309	7.23484e-05	6.62419e-05
2073.1	1.14556e-05	1.51131e-05	-7.2788e-06	1.19629e-05	-4.12861e-06		2068.1	9.87887e-05	0.000102573	6.62219e-05	9.87357e-05	7.00592e-05	6.62219e-05
2071.17	1.30925e-05	1.26289e-05	-7.27772e-06	1.05461e-05	-5.19492e-06		2066.17	9.39425e-05	9.58744e-05	6.62045e-05	9.35324e-05	6.85465e-05	6.62045e-05
2069.24	1.54096e-05	9.74508e-06	-7.27663e-06	8.40496e-06	-5.9365e-06		2064.24	9.08198e-05	8.95918e-05	6.61897e-05	8.82028e-05	6.75786e-05	6.61897e-05
2067.32	7.32882e-06	6.66534e-06	-7.27554e-06	5.82664e-06	-6.43684e-06		2062.32	8.13506e-05	8.39662e-05	6.61766e-05	8.31663e-05	6.69765e-05	6.61766e-05
2065.39	8.5905e-06	3.63465e-06	-7.27445e-06	3.1238e-06	-6.7636e-06		2060.39	7.85201e-05	7.9184e-05	6.61685e-05	7.87363e-05	6.66162e-05	6.61685e-05
2063.46	3.12713e-06	8.65946e-07	-7.27336e-06	5.63279e-07	-6.9707e-06		2058.46	7.69331e-05	7.53128e-05	6.61619e-05	7.50694e-05	6.64053e-05	6.61619e-05
2061.53	6.65515e-07	-1.48757e-06	-7.27228e-06	-1.66209e-06	-7.09776e-06		2056.53	7.45902e-05	7.23357e-05	6.61562e-05	7.22072e-05	6.62847e-05	6.61562e-05
2059.6	-5.54356e-06	-3.35871e-06	-7.27119e-06	-3.45662e-06	-7.17328e-06		2054.6	7.579e-05	7.01568e-05	6.61517e-05	7.00909e-05	6.62176e-05	6.61517e-05
2057.67	-6.88873e-06	-4.75386e-06	-7.2701e-06	-4.80728e-06	-7.21667e-06		2052.67	7.68414e-05	6.86363e-05	6.61466e-05	6.86034e-05	6.61794e-05	6.61466e-05
2055.75	-6.1266e-06	-5.7301e-06	-7.26901e-06	-5.75848e-06	-7.24064e-06		2050.75	7.23909e-05	6.76256e-05	6.61409e-05	6.76097e-05	6.61568e-05	6.61409e-05
2053.82	-4.15939e-07	-6.37365e-06	-7.26792e-06	-6.38831e-06	-7.25327e-06		2048.82	6.84253e-05	6.69862e-05	6.61375e-05	6.69787e-05	6.6145e-05	6.61375e-05
2051.89	-7.11416e-06	-6.77282e-06	-7.26684e-06	-6.78018e-06	-7.25947e-06		2046.89	6.65873e-05	6.66015e-05	6.61363e-05	6.65981e-05	6.61397e-05	6.61363e-05
2049.96	-6.1082e-06	-7.00651e-06	-7.26575e-06	-7.01011e-06	-7.26215e-06		2044.96	6.61361e-05	6.63805e-05	6.61361e-05	6.6379e-05	6.61376e-05	6.61361e-05
2048.03	-7.01432e-06	-7.13537e-06	-7.26466e-06	-7.13708e-06	-7.26295e-06		2043.03	6.41667e-05	--	--	--	--	--
2046.1	-8.68294e-06	-7.20233e-06	-7.26357e-06	-7.20312e-06	-7.26278e-06		2041.1	6.43066e-05	--	--	--	--	--
2044.17	-5.56864e-06	-7.23491e-06	-7.26248e-06	-7.23527e-06	-7.26213e-06		2039.17	6.63671e-05	--	--	--	--	--
2042.25	-6.26307e-06	-7.24961e-06	-7.2614e-06	-7.24977e-06	-7.26124e-06		2037.25	6.91197e-05	--	--	--	--	--
2040.32	-5.76175e-06	-7.25552e-06	-7.26031e-06	-7.25559e-06	-7.26024e-06		2035.32	7.17329e-05	--	--	--	--	--
2038.39	-8.56891e-06	-7.25737e-06	-7.25922e-06	-7.2574e-06	-7.25919e-06		2033.39	6.90511e-05	--	--	--	--	--
2036.46	-7.25922e-06	0	0				2031.46	6.53086e-05	--	--	--	--	--
2034.53	-9.37445e-06						2029.53	6.22454e-05	--	--	--	--	--
2032.6	-6.29437e-06						2027.6	5.90271e-05	--	--	--	--	--
2030.67	-7.2255e-06						2025.67	6.00197e-05	--	--	--	--	--
2028.75	-8.46149e-06						2023.75	6.04104e-05	--	--	--	--	--
2026.82	-6.01179e-06						2021.82	5.86215e-05	--	--	--	--	--
2024.89	-7.63867e-06						2019.89	6.46005e-05
2022.96	-2.59317e-06						2017.96	6.81413e-05
2021.03	-1.55327e-06						2016.03	6.82376e-05
2019.11	-9.96641e-06						2014.11	7.35605e-05
2017.18	-9.23581e-06						2012.18	7.11025e-05
2015.25	-6.65184e-06						2010.25	6.66809e-05
2013.32	-7.99109e-06						2008.32	6.69225e-05
2011.39	-9.7443e-06						2006.39	7.0003e-05
2009.46	-1.01032e-05						2004.46	6.84832e-05
2007.53	-1.08138e-05						2002.53	6.6025e-05
2005.61	-7.29705e-06						2000.61	6.55709e-05
2003.68	-1.9132e-06						1998.68	6.54843e-05
2001.75	-3.23701e-06						1996.75	6.51578e-05

## Sheet: Fig. 2d
In situ DRIFTS of CO adsorption
d-Cu					1%ZnO/d-Cu
Wavenumbers / cm-1	Kubelka-Munk units				Wavenumbers / cm-1	Kubelka-Munk units
2300.66	-0.000129527	--	--		2300.66	-9.08277e-06
2298.73	-0.000130191	--	--		2298.73	-1.69034e-05
2296.8	-0.00012559	--	--		2296.8	-1.90606e-05
2294.88	-0.000126553	--	--		2294.88	-1.6526e-05
2292.95	-0.000129377	--	--		2292.95	-1.18703e-05
2291.02	-0.000129009	--	--		2291.02	-8.54814e-06
2289.09	-0.000122073	--	--		2289.09	-1.06467e-05
2287.16	-0.000124903	--	--		2287.16	-1.32223e-05
2285.23	-0.000127401	--	--		2285.23	-1.91995e-05
2283.3	-0.000120991	--	--		2283.3	-1.66744e-05
2281.38	-0.000121666	--	--		2281.38	-7.2172e-06
2279.45	-0.00012549	--	--		2279.45	-3.2366e-06
2277.52	-0.00012314	--	--		2277.52	-4.04427e-06
2275.59	-0.000124462	--	--		2275.59	-8.68783e-06
2273.66	-0.000123069	--	--		2273.66	-4.14654e-06
2271.73	-0.000121945	--	--		2271.73	4.02708e-06
2269.8	-0.000124738	--	--		2269.8	7.56368e-07
2267.88	-0.000124806	--	--		2267.88	-8.55393e-06
2265.95	-0.000123324	--	--		2265.95	-1.22698e-05
2264.02	-0.000124816	--	--		2264.02	-1.32901e-05
2262.09	-0.000126362	--	--		2262.09	-1.18348e-05
2260.16	-0.000126142	--	--		2260.16	-8.86887e-06
2258.24	-0.00012415	--	--		2258.23	-8.79801e-06
2256.31	-0.000124732	--	--		2256.31	-8.42364e-06
2254.38	-0.000124004	--	--		2254.38	-1.09229e-05
2252.45	-0.000124027	--	--		2252.45	-4.79641e-06
2250.52	-0.000122452	--	--		2250.52	4.65753e-06
2248.59	-0.000119371	--	--		2248.59	6.13789e-06
2246.66	-0.000119004	--	--		2246.66	5.92523e-06
2244.74	-0.000121144	--	--		2244.74	6.81458e-06
2242.81	-0.000126392	--	--		2242.81	-3.72367e-07
2240.88	-0.000125056	--	--		2240.88	-1.1684e-05
2238.95	-0.000120519	--	--		2238.95	-3.73329e-06
2237.02	-0.000118585	--	--		2237.02	7.80599e-06
2235.09	-0.000117145	--	--		2235.09	2.08243e-06
2233.16	-0.000117549	--	--		2233.16	-7.95315e-08
2231.24	-0.000119976	--	--		2231.24	-3.12924e-06
2229.31	-0.000120683	--	--		2229.31	-5.93238e-06
2227.38	-0.000120229	--	--		2227.38	3.5488e-07
2225.45	-0.000118875	--	--		2225.45	7.36773e-06
2223.52	-0.000116527	--	--		2223.52	8.10591e-06
2221.59	-0.000114646	--	--		2221.59	6.21522e-06
2219.66	-0.000118921	--	--		2219.66	1.27349e-05
2217.74	-0.000123536	--	--		2217.74	1.41515e-05
2215.81	-0.00012281	--	--		2215.81	6.03536e-06
2213.88	-0.000120579	--	--		2213.88	1.65905e-06
2211.95	-0.000121673	--	--		2211.95	-2.74029e-06
2210.02	-0.000122297	--	--		2210.02	-4.02565e-06
2208.09	-0.000122305	--	--		2208.09	-7.56688e-07
2206.17	-0.000121103	--	--		2206.17	7.39648e-06
2204.24	-0.000118102	--	--		2204.24	1.03805e-05
2202.31	-0.000115902	--	--		2202.31	3.5603e-06
2200.38	-0.000116434	--	--		2200.38	3.95243e-06
2198.45	-0.000117462	--	--		2198.45	1.87942e-06
2196.52	-0.000117461	--	--		2196.52	-5.99138e-07
2194.59	-0.000116207	--	--		2194.59	-2.77937e-06
2192.67	-0.000119056	--	--		2192.67	-1.30889e-05
2190.74	-0.000119906	--	--		2190.74	-9.68103e-06
2188.81	-0.000120183	--	--		2188.81	-1.76046e-06
2186.88	-0.000118865	--	--		2186.88	-1.8899e-06
2184.95	-0.000114676	--	--		2184.95	-2.7258e-06
2183.02	-0.000117785	--	--		2183.02	-5.04408e-07
2181.1	-0.000120669	--	--		2181.1	8.95472e-07
2179.17	-0.000118372	--	--		2179.17	-7.20958e-07
2177.24	-0.000117483	--	--		2177.24	-2.91023e-06
2175.31	-0.000115265	--	--		2175.31	5.13123e-06
2173.38	-0.000117962	--	--		2173.38	6.38882e-06
2171.45	-0.000121088	--	--		2171.45	6.02132e-06
2169.53	-0.000115948	--	--		2169.53	5.71002e-06
2167.6	-0.00011836	--	--		2167.6	4.30892e-06
2165.67	-0.000120716	--	--		2165.67	-6.80523e-06
2163.74	-0.000120413	--	--		2163.74	-5.23106e-06
2161.81	-0.00011667	--	--		2161.81	6.36459e-06
2159.88	-0.000113492	--	--		2159.88	-1.51231e-06
2157.95	-0.000111919	--	--		2157.95	-2.34419e-06
2156.03	-0.000113838	--	--		2156.03	-3.24164e-06	-1.88689e-06	-3.24164e-06	-1.91589e-06	-3.21263e-06
2154.1	-0.0001162	--	--		2154.1	-3.84158e-06	-1.07659e-06	-3.24164e-06	-1.13007e-06	-3.18816e-06
2152.17	-0.000113689	--	--		2152.17	-2.58089e-06	7.71392e-08	-3.24163e-06	-1.94525e-08	-3.14504e-06
2150.24	-0.000114435	--	--		2150.24	-2.3882e-06	1.64217e-06	-3.24164e-06	1.47113e-06	-3.0706e-06
2148.31	-0.000111536	--	--		2148.31	-1.49687e-06	3.65929e-06	-3.24166e-06	3.36253e-06	-2.9449e-06
2146.38	-0.000114149	-0.000114054	-0.000114149		2146.38	4.50092e-06	6.13314e-06	-3.24169e-06	5.62839e-06	-2.73695e-06
2144.45	-0.000112864	-0.000114004	-0.000114149		2144.45	1.6473e-05	9.0142e-06	-3.24186e-06	8.17302e-06	-2.40069e-06
2142.53	-0.000110781	-0.000113937	-0.000114153		2142.53	1.47143e-05	1.2211e-05	-3.24227e-06	1.08367e-05	-1.86796e-06
2140.6	-0.000109625	-0.000113845	-0.000114164		2140.6	2.68599e-05	1.55957e-05	-3.24264e-06	1.33958e-05	-1.04273e-06
2138.67	-0.000110851	-0.000113716	-0.000114178		2138.67	3.00045e-05	1.90532e-05	-3.24327e-06	1.56011e-05	2.08801e-07
2136.74	-0.000112235	-0.000113528	-0.000114189		2136.74	2.20926e-05	2.25153e-05	-3.24396e-06	1.72075e-05	2.06381e-06
2134.81	-0.000114267	-0.000113265	-0.000114195		2134.81	3.18063e-05	2.60241e-05	-3.24449e-06	1.80257e-05	4.75389e-06
2132.88	-0.000115298	-0.000112905	-0.000114195		2132.88	2.62441e-05	2.97688e-05	-3.24522e-06	1.79539e-05	8.56979e-06
2130.96	-0.000115246	-0.00011243	-0.000114191		2130.96	2.29668e-05	3.41029e-05	-3.24583e-06	1.70013e-05	1.38557e-05
2129.03	-0.000110591	-0.000111817	-0.000114188		2129.03	3.22392e-05	3.95488e-05	-3.24638e-06	1.52843e-05	2.10181e-05
2127.1	-0.000111752	-0.000111058	-0.000114199		2127.1	3.26056e-05	4.67414e-05	-3.24712e-06	1.30061e-05	3.04882e-05
2125.17	-0.000111531	-0.000110105	-0.000114207		2125.17	4.37121e-05	5.63885e-05	-3.24787e-06	1.04117e-05	4.2729e-05
2123.24	-0.000114068	-0.00010894	-0.000114216		2123.24	5.09743e-05	6.91528e-05	-3.24885e-06	7.75341e-06	5.81505e-05
2121.31	-0.000106859	-0.000107533	-0.000114216		2121.31	7.64379e-05	8.5613e-05	-3.24998e-06	5.24124e-06	7.71218e-05
2119.39	-0.00010411	-0.0001059	-0.00011424		2119.39	0.000109232	0.000106125	-3.25164e-06	3.02916e-06	9.98439e-05
2117.46	-9.89951e-05	-0.000104021	-0.000114272		2117.46	0.000144025	0.000130821	-3.25398e-06	1.1973e-06	0.000126369
2115.53	-9.84623e-05	-0.000101908	-0.00011432		2115.53	0.000183649	0.000159476	-3.25705e-06	-2.33405e-07	0.000156452
2113.6	-9.30372e-05	-9.95662e-05	-0.00011437		2113.6	0.000218165	0.000191582	-3.26095e-06	-1.29314e-06	0.000189614
2111.67	-9.09805e-05	-9.70434e-05	-0.000114438		2111.67	0.000254109	0.00022623	-3.26558e-06	-2.03813e-06	0.000225003
2109.74	-8.77195e-05	-9.43817e-05	-0.000114513		2109.74	0.000298427	0.000262248	-3.27093e-06	-2.53738e-06	0.000261514
2107.81	-8.59208e-05	-9.16468e-05	-0.000114598		2107.81	0.000341698	0.000298141	-3.27722e-06	-2.857e-06	0.000297721
2105.89	-8.45704e-05	-8.89158e-05	-0.000114688		2105.89	0.000369077	0.000332309	-3.28441e-06	-3.05379e-06	0.000332078
2103.96	-8.25336e-05	-8.62735e-05	-0.000114784		2103.96	0.000395725	0.000363011	-3.29218e-06	-3.17086e-06	0.00036289
2102.03	-8.27475e-05	-8.38201e-05	-0.000114886		2102.03	0.00040819	0.000388627	-3.3005e-06	-3.23934e-06	0.000388566
2100.1	-7.84454e-05	-8.1642e-05	-0.000114988		2100.1	0.000423385	0.000407724	-3.30906e-06	-3.27952e-06	0.000407694
2098.17	-8.31756e-05	-7.98468e-05	-0.000115104		2098.17	0.000409958	0.000419168	-3.31796e-06	-3.30429e-06	0.000419154
2096.24	-7.97345e-05	-7.84838e-05	-0.000115206		2096.24	0.00041424	0.000422286	-3.32658e-06	-3.32051e-06	0.00042228
2094.32	-7.99201e-05	-7.76439e-05	-0.000115318		2094.32	0.000401377	0.000416882	-3.33528e-06	-3.3327e-06	0.00041688
2092.39	-7.74525e-05	-7.73565e-05	-0.00011543		2092.39	0.000390692	0.000403272	-3.34372e-06	-3.34267e-06	0.000403271
2090.46	-7.98677e-05	-7.76485e-05	-0.000115551		2090.46	0.000368741	0.000382268	-3.35193e-06	-3.35152e-06	0.000382267
2088.53	-7.884e-05	-7.84962e-05	-0.000115664		2088.53	0.000348414	0.000355045	-3.35967e-06	-3.35951e-06	0.000355045
2086.6	-8.00298e-05	-7.98787e-05	-0.000115781		2086.6	0.000313665	0.000323116	-3.367e-06	-3.36695e-06	0.000323116
2084.67	-8.24684e-05	-8.17325e-05	-0.000115894		2084.67	0.000280251	0.000288087	-3.37361e-06	-3.37359e-06	0.000288086
2082.74	-8.4402e-05	-8.39818e-05	-0.000116		2082.74	0.000244928	0.000251638	-3.37952e-06	-3.37951e-06	0.000251638
2080.82	-8.56822e-05	-8.65382e-05	-0.000116101		2080.82	0.000214426	0.000215286	-3.38471e-06	-3.38471e-06	0.000215286
2078.89	-8.43746e-05	-8.93117e-05	-0.000116197		2078.89	0.000194581	0.000180391	-3.38925e-06	-3.38925e-06	0.000180391
2076.96	-8.70609e-05	-9.22115e-05	-0.000116298		2076.96	0.000167051	0.000147971	-3.39337e-06	-3.39337e-06	0.000147971
2075.03	-9.05295e-05	-9.51357e-05	-0.000116391		2075.03	0.000147301	0.000118795	-3.39692e-06	-3.39692e-06	0.000118795
2073.1	-9.41778e-05	-9.79955e-05	-0.000116473		2073.1	0.000117475	9.32771e-05	-3.40006e-06	-3.40006e-06	9.32771e-05
2071.17	-9.59442e-05	-0.000100722	-0.000116543		2071.17	9.23476e-05	7.15529e-05	-3.40258e-06	-3.40258e-06	7.15529e-05
2069.24	-9.44786e-05	-0.000103263	-0.000116609		2069.24	8.86753e-05	5.35587e-05	-3.40458e-06	-3.40458e-06	5.35587e-05
2067.32	-0.000100983	-0.000105591	-0.000116679		2067.32	7.38305e-05	3.90125e-05	-3.4065e-06	-3.4065e-06	3.90125e-05
2065.39	-0.000110367	-0.000107654	-0.000116729		2065.39	6.51352e-05	2.75563e-05	-3.40811e-06	-3.40811e-06	2.75563e-05
2063.46	-0.00010855	-0.000109433	-0.000116749		2063.46	4.20952e-05	1.87391e-05	-3.40954e-06	-3.40954e-06	1.87391e-05
2061.53	-0.000109553	-0.000110965	-0.000116775		2061.53	2.56406e-05	1.21192e-05	-3.41049e-06	-3.41049e-06	1.21192e-05
2059.6	-0.000109891	-0.000112252	-0.000116798		2059.6	2.23476e-05	7.25852e-06	-3.41109e-06	-3.41109e-06	7.25852e-06
2057.67	-0.000116618	-0.000113317	-0.00011682		2057.67	1.40949e-05	3.77416e-06	-3.41163e-06	-3.41163e-06	3.77416e-06
2055.75	-0.000113734	-0.000114162	-0.00011682		2055.74	1.14969e-05	1.33004e-06	-3.41199e-06	-3.41199e-06	1.33004e-06
2053.82	-0.000115577	-0.000114842	-0.00011683		2053.82	1.39807e-05	-3.44849e-07	-3.4123e-06	-3.4123e-06	-3.44849e-07
2051.89	-0.000109775	-0.00011537	-0.000116834		2051.89	3.8218e-06	-1.46833e-06	-3.41267e-06	-3.41267e-06	-1.46833e-06
2049.96	-0.000109391	-0.000115794	-0.000116857		2049.96	-4.9932e-06	-2.20467e-06	-3.41282e-06	-3.41282e-06	-2.20467e-06
2048.03	-0.000111042	-0.000116121	-0.00011688		2048.03	-6.50835e-06	-2.67723e-06	-3.41279e-06	-3.41279e-06	-2.67723e-06
2046.1	-0.000117603	-0.000116364	-0.000116899		2046.1	-1.30044e-05	-2.97371e-06	-3.41272e-06	-3.41272e-06	-2.97371e-06
2044.17	-0.000117151	-0.000116526	-0.000116897		2044.17	-3.41252e-06	-3.15572e-06	-3.41252e-06	-3.41252e-06	-3.15572e-06
2042.25	-0.000114957	-0.000116643	-0.000116896		2042.25	6.1027e-06
2040.32	-0.000116896	--	--		2040.32	1.0969e-05
2038.39	-0.000111499	--	--		2038.39	1.28826e-06
2036.46	-0.000110775	--	--		2036.46	-1.01507e-05
2034.53	-0.000112761	--	--		2034.53	-6.25079e-06
2032.6	-0.000116675	--	--		2032.6	-1.27359e-05
2030.67	-0.000115397	--	--		2030.67	-8.96026e-06
2028.75	-0.000115034	--	--		2028.75	-7.15168e-07
2026.82	-0.000114789	--	--		2026.82	-6.39508e-06
2024.89	-0.000112127	--	--		2024.89	-1.69039e-05
2022.96	-0.000111914	--	--		2022.96	-1.17983e-05
2021.03	-0.0001091	--	--		2021.03	-6.75039e-06
2019.11	-0.00011136	--	--		2019.11	1.89114e-06
2017.18	-0.000113179	--	--		2017.18	-2.39359e-06
2015.25	-0.000114672	--	--		2015.25	3.4078e-06
2013.32	-0.000108629	--	--		2013.32	1.04128e-05
2011.39	-0.000110557	--	--		2011.39	9.15889e-06
2009.46	-0.00011138	--	--		2009.46	1.74561e-06
2007.53	-0.000114674	--	--		2007.53	-2.88766e-06
2005.61	-0.000114587	--	--		2005.61	-2.91999e-06
2003.68	-0.000114428	--	--		2003.68	2.10093e-06
2001.75	-0.00011243	--	--		2001.75	2.43823e-06
--		--	--
--		--	--
--		--	--
--		--	--
--		--	--

## Sheet: Fig. 3a
	CO conversion / %
Temperature / K	1%ZnO/c-Cu-682	5%ZnO/c-Cu-109	9%ZnO/c-Cu-34	1%ZnO/o-Cu	1%ZnO/d-Cu	Cu/ZnO/Al2O3
373	0	6.02	0	0	0	7.25
398	4.45	13.06	10.27	0	0.9	14.43
423	8.12	25.37	28.37	0	2.05	31.15
448	16.3	49.39	68.56	0	4.52	64.83
473	24.87	60.69	82.02	0	7.08	79.84

## Sheet: Fig. 3b
	ZnO loading / wt.%	Ea (kJ/mol)
ZnO/c-Cu-682	0.99	38.4±2.9
	1.90046	36.8±0.3
	3.8901	36.7±1.4
ZnO/c-Cu-109	0.92329	37.2±0.4
	1.83073	34.8±2.4
	2.54145	39.2±3.4
	3.97339	37.8±0.3
	5.71889	38.5±4.8
	7.84306	38.9±6.6
ZnO/c-Cu-34	0.96521	36.6±4.4
	2.5136	38.4±4
	3.90399	37.2±3.2
	5.73272	37.5±3
	7.80178	38.2±2.6
	9.62835	39±2.1
ZnO/o-Cu	1.67	55.8±3.9
ZnO/d-Cu	1.67	40.7±2.6
c-Cu	0	54.1±3.1
d-Cu	0	68.4±8
Cu/ZnO/Al2O3	33.7	51.6±3.7

## Sheet: Fig. 4a
Intensity of CO adsorbed on Cu(I)Cu(100)-ZnO interface	CO conversion at 423 K / %
0.00035	8.12		Equation	y = a + b*x
0.000225	6.19		Adj. R-Square	0.87906
0.0005	9.79				Value	Standard Error
0.0017	25.37		B	Intercept	4.52262	1.72379
0.0009	16.95		B	Slope	10658.4	1241.65
0.00037	8.67
0.00133	19.2
0.0018	22.31
0.00205	26.21
0.0022	31.15
0.0017	15.68

## Sheet: Fig. 4b
Intensity of CO adsorbed on Cu(100) surface	CO conversion at 423 K / %
0.0026	0
0.003	8.12
0.0015	6.19
0.0025	0
0.00035	9.79
0.0008	25.37
0.0007	16.95
0.0023	0
0.0018	8.67
0.0024	19.2
0.0044	22.31
0.0025	26.21
0.0028	31.15
0.0043	15.68

## Sheet: Fig. 4c
Intensity of CO adsorbed on Cudefective Cu(100) site	CO conversion at 423 K / %
0.0076	0
0.009	8.12
0.00365	6.19
0.001	0
0.0031	9.79
0.0018	25.37
0.0077	16.95
0.0083	0
0.0028	8.67
0.008	19.2
0.0083	22.31
0.009	26.21
0.0065	31.15
0.008	15.68

## Sheet: Fig. 4d
CO+H2O-TPRS
9%ZnO/c-Cu-34				1%ZnO/o-Cu
Temperature / K	m/z=44	m/z=2		Temperature / K	m/z=44	m/z=2
348	1.22203e-08	1.25483e-08		348	6.11256e-09	5.34614e-09
348.369	1.21123e-08	1.24082e-08		348.471	6.12061e-09	5.54598e-09
348.737	1.21111e-08	1.23393e-08		348.942	6.71456e-09	5.74332e-09
349.106	1.20056e-08	1.21122e-08		349.412	6.21731e-09	5.62776e-09
349.475	1.20878e-08	1.25012e-08		349.813	6.26301e-09	5.60014e-09
349.844	1.21086e-08	1.2525e-08		350.284	6.64496e-09	5.34772e-09
350.106	1.20426e-08	1.25613e-08		350.754	6.01286e-09	4.97108e-09
350.475	1.21343e-08	1.24037e-08		351.225	5.70496e-09	5.44592e-09
350.844	1.21983e-08	1.25882e-08		351.626	6.29966e-09	5.17218e-09
351.213	1.20357e-08	1.24224e-08		352.097	6.31801e-09	5.88792e-09
351.581	1.20684e-08	1.25453e-08		352.567	6.25621e-09	4.87004e-09
351.88	1.21067e-08	1.2326e-08		353.038	6.89336e-09	5.82002e-09
352.249	1.2064e-08	1.22657e-08		353.509	6.29666e-09	5.1684e-09
352.618	1.2064e-08	1.22664e-08		353.98	6.34436e-09	4.24588e-09
352.986	1.19905e-08	1.20905e-08		354.45	6.92046e-09	5.88318e-09
353.355	1.21343e-08	1.23003e-08		354.851	6.33506e-09	5.11094e-09
353.724	1.21914e-08	1.2675e-08		355.322	6.48096e-09	5.91128e-09
354.093	1.21205e-08	1.23633e-08		355.792	6.88206e-09	5.19144e-09
354.565	1.216e-08	1.26202e-08		356.263	6.91596e-09	5.06452e-09
354.934	1.21293e-08	1.24799e-08		356.664	6.95436e-09	5.52294e-09
355.303	1.21356e-08	1.24176e-08		357.135	6.07416e-09	5.08e-09
355.671	1.19993e-08	1.26342e-08		357.605	7.24696e-09	4.55938e-09
356.04	1.21217e-08	1.24483e-08		358.006	6.90966e-09	5.71158e-09
356.401	1.21682e-08	1.24781e-08		358.477	6.10816e-09	5.08504e-09
356.77	1.21745e-08	1.27064e-08		358.948	5.62081e-09	5.44464e-09
357.138	1.22467e-08	1.25021e-08		359.418	6.28336e-09	4.83658e-09
357.507	1.2161e-08	1.24312e-08		359.889	6.43126e-09	5.01212e-09
357.876	1.21224e-08	1.23721e-08		360.36	6.55481e-09	5.62522e-09
358.245	1.21525e-08	1.25389e-08		360.831	5.62811e-09	4.94488e-09
358.613	1.22423e-08	1.24755e-08		361.301	7.33736e-09	4.92562e-09
358.982	1.2241e-08	1.22865e-08		361.702	5.94931e-09	5.36762e-09
359.343	1.21016e-08	1.26708e-08		362.173	6.11206e-09	4.44668e-09
359.703	1.21858e-08	1.22766e-08		362.643	6.11606e-09	5.23248e-09
360.072	1.21851e-08	1.23605e-08		363.044	6.36621e-09	4.76838e-09
360.441	1.22643e-08	1.26296e-08		363.515	6.93401e-09	5.96716e-09
360.801	1.22643e-08	1.2466e-08		363.986	6.15776e-09	5.3231e-09
361.17	1.23346e-08	1.26089e-08		364.456	7.16406e-09	4.60832e-09
361.539	1.23434e-08	1.23642e-08		364.927	6.26676e-09	5.15292e-09
361.908	1.24708e-08	1.26936e-08		365.328	5.79866e-09	5.77488e-09
362.24	1.22913e-08	1.26497e-08		365.799	6.40541e-09	5.79636e-09
362.609	1.22655e-08	1.23526e-08		366.269	6.58546e-09	5.08694e-09
362.978	1.24325e-08	1.23435e-08		366.74	7.36346e-09	4.9886e-09
363.339	1.23296e-08	1.26472e-08		367.211	6.67411e-09	4.74976e-09
363.707	1.23038e-08	1.24903e-08		367.681	7.36271e-09	5.26628e-09
364.076	1.23189e-08	1.24892e-08		368.152	6.47821e-09	5.24764e-09
364.445	1.2489e-08	1.25908e-08		368.623	7.17991e-09	5.32878e-09
364.814	1.24733e-08	1.2643e-08		369.094	6.49201e-09	5.48e-09
365.182	1.24545e-08	1.26513e-08		369.564	6.09826e-09	5.67102e-09
365.551	1.24626e-08	1.27194e-08		370.035	6.04226e-09	5.13368e-09
365.85	1.22536e-08	1.27237e-08		370.506	6.48976e-09	4.97582e-09
366.148	1.24909e-08	1.27035e-08		370.977	6.31121e-09	4.95972e-09
366.517	1.26183e-08	1.26296e-08		371.377	6.68466e-09	5.37802e-09
366.886	1.25512e-08	1.29686e-08		371.848	6.09046e-09	5.59018e-09
367.255	1.25656e-08	1.30611e-08		372.319	6.90241e-09	4.99886e-09
367.623	1.25267e-08	1.26857e-08		372.72	6.27406e-09	4.96476e-09
367.922	1.25198e-08	1.25272e-08		373.19	5.47541e-09	5.70228e-09
368.291	1.26171e-08	1.27322e-08		373.661	6.11306e-09	6.54648e-09
368.652	1.25907e-08	1.27639e-08		374.132	6.68366e-09	5.11442e-09
369.02	1.25706e-08	1.2679e-08		374.602	5.78431e-09	6.26234e-09
369.389	1.25838e-08	1.27808e-08		375.073	6.04201e-09	5.49422e-09
369.758	1.26906e-08	1.26926e-08		375.544	6.66806e-09	6.33148e-09
370.126	1.27339e-08	1.30959e-08		376.015	6.75396e-09	5.9299e-09
370.495	1.25813e-08	1.2825e-08		376.485	6.28411e-09	5.04432e-09
370.864	1.28726e-08	1.29425e-08		376.956	6.65426e-09	5.74238e-09
371.233	1.28105e-08	1.2743e-08		377.427	6.65051e-09	5.7733e-09
371.601	1.28375e-08	1.28138e-08		377.897	6.11986e-09	6.41672e-09
371.97	1.29605e-08	1.28963e-08		378.368	6.35341e-09	7.10498e-09
372.339	1.28943e-08	1.29201e-08		378.839	6.39286e-09	5.95138e-09
372.708	1.2958e-08	1.28655e-08		379.31	6.50506e-09	4.96002e-09
373.006	1.31382e-08	1.29333e-08		379.78	6.28206e-09	5.42632e-09
373.375	1.28758e-08	1.29471e-08		380.251	6.69296e-09	5.87432e-09
373.744	1.31376e-08	1.3118e-08		380.722	6.43806e-09	5.61134e-09
374.112	1.28488e-08	1.30183e-08		381.193	6.91596e-09	6.09282e-09
374.481	1.31238e-08	1.30274e-08		381.663	7.22661e-09	5.89042e-09
374.85	1.30045e-08	1.30734e-08		382.134	5.84686e-09	6.04388e-09
375.219	1.32016e-08	1.29777e-08		382.605	6.44231e-09	5.15734e-09
375.587	1.30736e-08	1.3089e-08		383.075	5.94981e-09	6.05966e-09
375.956	1.30773e-08	1.31833e-08		383.546	6.38881e-09	6.191e-09
376.325	1.33466e-08	1.30853e-08		384.017	6.26021e-09	7.77146e-09
376.657	1.32556e-08	1.32756e-08		384.488	6.04876e-09	7.00932e-09
377.018	1.32318e-08	1.31985e-08		384.958	7.00361e-09	6.63142e-09
377.387	1.33781e-08	1.32089e-08		385.429	6.47696e-09	6.76748e-09
377.756	1.33749e-08	1.31757e-08		385.9	6.43451e-09	6.80568e-09
378.124	1.3292e-08	1.31558e-08		386.371	6.34061e-09	6.64878e-09
378.493	1.34371e-08	1.33675e-08		386.841	6.44986e-09	6.6229e-09
378.862	1.34521e-08	1.33842e-08		387.242	5.97896e-09	6.64948e-09
379.231	1.34534e-08	1.34137e-08		387.713	6.69946e-09	6.40668e-09
379.599	1.35721e-08	1.32662e-08		388.183	6.18466e-09	6.78996e-09
379.968	1.37334e-08	1.34033e-08		388.654	6.52721e-09	6.90992e-09
380.337	1.36587e-08	1.35483e-08		389.125	6.61761e-09	5.37498e-09
380.706	1.35406e-08	1.33809e-08		389.596	6.43501e-09	5.67428e-09
381.074	1.38395e-08	1.35446e-08		390.066	6.47071e-09	7.07824e-09
381.443	1.35903e-08	1.34985e-08		390.537	6.58271e-09	6.4819e-09
381.812	1.37786e-08	1.36207e-08		391.008	6.50231e-09	6.86518e-09
382.181	1.38653e-08	1.37016e-08		391.479	6.47946e-09	6.29276e-09
382.549	1.37629e-08	1.34791e-08		391.949	6.89861e-09	7.0239e-09
382.918	1.38759e-08	1.35863e-08		392.318	6.88606e-09	6.10118e-09
383.279	1.3945e-08	1.37394e-08		392.687	6.01336e-09	5.3721e-09
383.648	1.38627e-08	1.33876e-08		393.055	6.93251e-09	6.8085e-09
384.016	1.40159e-08	1.3595e-08		393.424	6.81951e-09	6.8559e-09
384.525	1.41446e-08	1.3912e-08		393.793	5.94656e-09	6.5915e-09
384.894	1.38778e-08	1.37255e-08		394.162	7.51291e-09	6.16048e-09
385.263	1.4274e-08	1.37485e-08		394.53	6.01336e-09	6.15804e-09
385.631	1.41114e-08	1.38681e-08		394.899	5.95061e-09	6.2889e-09
386	1.41026e-08	1.36436e-08		395.268	6.59876e-09	6.2527e-09
386.369	1.43863e-08	1.37686e-08		395.637	5.73046e-09	6.33162e-09
386.737	1.43305e-08	1.38406e-08		396.005	6.63391e-09	6.8241e-09
387.106	1.42771e-08	1.40142e-08		396.374	6.78811e-09	6.90614e-09
387.475	1.43292e-08	1.39876e-08		396.845	6.74696e-09	5.33202e-09
387.844	1.43914e-08	1.40625e-08		397.316	6.22331e-09	6.30532e-09
388.212	1.47606e-08	1.3964e-08		397.786	5.86921e-09	6.40778e-09
388.581	1.4505e-08	1.41425e-08		398.257	7.09526e-09	7.2038e-09
388.95	1.45976e-08	1.41815e-08		398.728	6.79216e-09	5.86048e-09
389.319	1.4618e-08	1.38725e-08		399.199	6.42801e-09	6.79464e-09
389.687	1.47053e-08	1.40036e-08		399.669	7.16661e-09	8.01488e-09
390.056	1.47838e-08	1.39526e-08		400.14	6.18891e-09	7.03268e-09
390.425	1.47756e-08	1.40602e-08		400.611	6.55231e-09	7.65212e-09
390.794	1.48177e-08	1.38431e-08		401.082	6.52166e-09	6.78832e-09
391.162	1.49483e-08	1.40426e-08		401.552	6.27456e-09	6.58042e-09
391.531	1.51938e-08	1.41136e-08		402.023	6.90391e-09	6.76432e-09
391.9	1.51033e-08	1.40966e-08		402.494	6.46341e-09	7.08226e-09
392.268	1.49991e-08	1.43658e-08		402.964	7.45566e-09	7.59466e-09
392.637	1.51617e-08	1.43776e-08		403.435	6.28511e-09	6.92124e-09
393.006	1.50789e-08	1.45461e-08		403.906	6.65101e-09	6.69234e-09
393.273	1.50324e-08	1.46783e-08		404.377	6.35291e-09	6.95376e-09
393.539	1.51674e-08	1.45579e-08		404.847	6.56861e-09	6.7053e-09
393.806	1.52239e-08	1.47e-08		405.318	6.46716e-09	7.25874e-09
394.073	1.5136e-08	1.46852e-08		405.719	6.36121e-09	7.81378e-09
394.331	1.5158e-08	1.47843e-08		406.19	6.84726e-09	6.54712e-09
394.59	1.51906e-08	1.46842e-08		406.66	6.71931e-09	7.7099e-09
394.857	1.54367e-08	1.47187e-08		407.131	6.12436e-09	6.89946e-09
395.124	1.52101e-08	1.45648e-08		407.602	6.79061e-09	6.44072e-09
395.39	1.54166e-08	1.47059e-08		408.072	6.54251e-09	6.78642e-09
395.657	1.55209e-08	1.47197e-08		408.543	6.39486e-09	5.71648e-09
395.924	1.5448e-08	1.49792e-08		409.014	6.62966e-09	6.5367e-09
396.191	1.54951e-08	1.5255e-08		409.485	6.63746e-09	6.83284e-09
396.457	1.57268e-08	1.49742e-08		409.955	6.32176e-09	6.52692e-09
396.724	1.58003e-08	1.51805e-08		410.426	6.64646e-09	7.07152e-09
396.991	1.58203e-08	1.50246e-08		410.897	6.63266e-09	6.32644e-09
397.257	1.57821e-08	1.47552e-08		411.368	6.30066e-09	7.27168e-09
397.524	1.57908e-08	1.48874e-08		411.838	6.84411e-09	7.01974e-09
397.791	1.58524e-08	1.50867e-08		412.309	6.85216e-09	7.52394e-09
398.057	1.60319e-08	1.52722e-08		412.78	6.58646e-09	6.84832e-09
398.316	1.5794e-08	1.52752e-08		413.18	6.70121e-09	6.14206e-09
398.583	1.59585e-08	1.54162e-08		413.651	7.05706e-09	6.79842e-09
398.85	1.60652e-08	1.51903e-08		414.122	7.33186e-09	6.07986e-09
399.116	1.60765e-08	1.48657e-08		414.593	6.86946e-09	6.6592e-09
399.383	1.61525e-08	1.53876e-08		415.064	6.52996e-09	6.5386e-09
399.65	1.60734e-08	1.53659e-08		415.534	6.44041e-09	6.4944e-09
399.917	1.62178e-08	1.51173e-08		416.005	6.73111e-09	5.87148e-09
400.183	1.63402e-08	1.55657e-08		416.406	7.03976e-09	6.96102e-09
400.45	1.64036e-08	1.55563e-08		416.876	6.79191e-09	7.33324e-09
400.717	1.63678e-08	1.55109e-08		417.347	6.76916e-09	6.67562e-09
400.983	1.64497e-08	1.5437e-08		417.818	6.23111e-09	6.09408e-09
401.25	1.6413e-08	1.57319e-08		418.289	6.18466e-09	6.3056e-09
401.517	1.65851e-08	1.56846e-08		418.76	6.72406e-09	6.17838e-09
401.784	1.66497e-08	1.5726e-08		419.23	6.62941e-09	5.89202e-09
402.05	1.6646e-08	1.56806e-08		419.701	6.29286e-09	6.27118e-09
402.317	1.66573e-08	1.57773e-08		420.172	6.64876e-09	6.64216e-09
402.584	1.67841e-08	1.52357e-08		420.643	6.40601e-09	5.73226e-09
402.85	1.68481e-08	1.56688e-08		421.113	6.63191e-09	6.45998e-09
403.117	1.68475e-08	1.57744e-08		421.584	5.83806e-09	6.30592e-09
403.384	1.69373e-08	1.58316e-08		422.055	7.01591e-09	6.42778e-09
403.651	1.69511e-08	1.58276e-08		422.526	7.25926e-09	6.7214e-09
403.917	1.70986e-08	1.59293e-08		422.996	6.05731e-09	5.9842e-09
404.184	1.71081e-08	1.58405e-08		423.467	7.22711e-09	6.42936e-09
404.451	1.71614e-08	1.61522e-08		423.938	7.38606e-09	6.2191e-09
404.717	1.73002e-08	1.60111e-08		424.409	6.40891e-09	6.60994e-09
404.984	1.71193e-08	1.63861e-08		424.809	6.57666e-09	7.3102e-09
405.251	1.72368e-08	1.60851e-08		425.28	6.18566e-09	6.44704e-09
405.518	1.73234e-08	1.63002e-08		425.751	6.73111e-09	6.55974e-09
405.784	1.73303e-08	1.6243e-08		426.152	6.75976e-09	6.33496e-09
406.051	1.73246e-08	1.62618e-08		426.622	6.37601e-09	6.0284e-09
406.318	1.74408e-08	1.62548e-08		427.093	6.72206e-09	7.11036e-09
406.585	1.76078e-08	1.64384e-08		427.564	6.76101e-09	6.36622e-09
406.851	1.76248e-08	1.69553e-08		428.035	6.63671e-09	6.4966e-09
407.11	1.77189e-08	1.64758e-08		428.505	7.29591e-09	6.91966e-09
407.377	1.78326e-08	1.64956e-08		428.976	6.38201e-09	6.17868e-09
407.643	1.80398e-08	1.64098e-08		429.447	6.75071e-09	7.30988e-09
407.91	1.78671e-08	1.66219e-08		429.918	6.90941e-09	7.26662e-09
408.177	1.81295e-08	1.67413e-08		430.388	7.35846e-09	6.42052e-09
408.444	1.81484e-08	1.67097e-08		430.859	6.86746e-09	6.14742e-09
408.702	1.81603e-08	1.6539e-08		431.33	6.25321e-09	6.9004e-09
408.969	1.82093e-08	1.69356e-08		431.801	6.85466e-09	5.70858e-09
409.236	1.82909e-08	1.67689e-08		432.271	6.18136e-09	6.79306e-09
409.502	1.83267e-08	1.6979e-08		432.672	6.33656e-09	7.34052e-09
409.769	1.86657e-08	1.67294e-08		433.143	7.01211e-09	6.46978e-09
410.036	1.83807e-08	1.71655e-08		433.614	6.84261e-09	6.99702e-09
410.303	1.8645e-08	1.71073e-08		434.084	6.81576e-09	5.9861e-09
410.569	1.86833e-08	1.72849e-08		434.555	7.14296e-09	6.7135e-09
410.836	1.865e-08	1.70293e-08		435.026	6.44356e-09	6.50544e-09
411.103	1.87906e-08	1.74259e-08		435.496	6.77181e-09	7.03206e-09
411.369	1.89928e-08	1.72444e-08		435.967	6.26146e-09	6.09564e-09
411.636	1.90757e-08	1.70116e-08		436.438	7.12866e-09	6.01768e-09
411.903	1.89463e-08	1.74042e-08		436.909	6.46891e-09	7.43838e-09
412.17	1.91158e-08	1.75621e-08		437.379	6.13691e-09	5.62334e-09
412.436	1.90738e-08	1.73756e-08		437.85	6.41341e-09	7.499e-09
412.703	1.94269e-08	1.7565e-08		438.321	6.94331e-09	6.84862e-09
412.97	1.91315e-08	1.75769e-08		438.792	6.65826e-09	7.45352e-09
413.237	1.93086e-08	1.76489e-08		439.262	6.56961e-09	6.41958e-09
413.503	1.93513e-08	1.7646e-08		439.733	6.75546e-09	6.57964e-09
413.77	1.94442e-08	1.79824e-08		440.204	7.13896e-09	6.2614e-09
414.029	1.98021e-08	1.77348e-08		440.674	7.08796e-09	6.48462e-09
414.295	1.97945e-08	1.78956e-08		441.145	6.71981e-09	6.6251e-09
414.562	1.99057e-08	1.78808e-08		441.616	6.36171e-09	6.60806e-09
414.829	1.97851e-08	1.79153e-08		442.087	6.33206e-09	6.03314e-09
415.095	2.00187e-08	1.81827e-08		442.557	6.90566e-09	6.81422e-09
415.354	2.01468e-08	1.7862e-08		443.028	6.77006e-09	6.73276e-09
415.621	2.00545e-08	1.81994e-08		443.429	6.94961e-09	5.99146e-09
415.888	2.02686e-08	1.79646e-08		443.9	6.73916e-09	5.58672e-09
416.154	2.03427e-08	1.82508e-08		444.37	7.02116e-09	6.08302e-09
416.421	2.05046e-08	1.82695e-08		444.841	6.74291e-09	6.60238e-09
416.688	2.03998e-08	1.83968e-08		445.312	6.34711e-09	6.75518e-09
416.954	2.05329e-08	1.82705e-08		445.782	7.52046e-09	7.10214e-09
417.221	2.08041e-08	1.84954e-08		446.253	7.34541e-09	6.64532e-09
417.488	2.13503e-08	1.87371e-08		446.654	6.69471e-09	6.74476e-09
417.711	2.09699e-08	1.87223e-08		447.125	6.47946e-09	7.0862e-09
417.977	2.11274e-08	1.8749e-08		447.595	6.91191e-09	6.74822e-09
418.244	2.09184e-08	1.88595e-08		448.066	6.98126e-09	6.87798e-09
418.511	2.11488e-08	1.87628e-08		448.537	6.51086e-09	7.37682e-09
418.777	2.13258e-08	1.87164e-08		448.938	5.71651e-09	6.81896e-09
419.044	2.13196e-08	1.88023e-08		449.408	7.00511e-09	7.08604e-09
419.311	2.14502e-08	1.92985e-08		449.809	6.14421e-09	6.92502e-09
419.578	2.14445e-08	1.93449e-08		450.28	6.70901e-09	6.72172e-09
419.844	2.16398e-08	1.90627e-08		450.751	7.14726e-09	5.979e-09
420.111	2.16712e-08	1.91051e-08		451.221	6.92876e-09	6.53576e-09
420.378	2.18545e-08	1.90657e-08		451.692	6.69621e-09	5.83676e-09
420.644	2.21615e-08	1.91564e-08		452.163	7.40741e-09	6.19226e-09
420.911	2.19289e-08	1.96123e-08		452.634	6.86596e-09	6.46188e-09
421.178	2.21012e-08	1.93616e-08		453.104	7.01316e-09	6.32422e-09
421.445	2.22783e-08	1.96211e-08		453.575	6.97296e-09	6.57428e-09
421.711	2.2547e-08	1.94958e-08		454.046	7.02446e-09	6.80412e-09
421.978	2.23015e-08	1.96488e-08		454.516	6.19846e-09	5.98294e-09
422.245	2.25721e-08	1.97968e-08		454.987	7.24216e-09	6.58974e-09
422.511	2.26493e-08	1.98323e-08		455.458	6.81926e-09	7.07436e-09
422.778	2.28572e-08	1.97474e-08		455.929	7.21026e-09	6.78548e-09
423.045	2.29017e-08	1.99734e-08		456.399	7.25751e-09	6.94272e-09
423.312	2.29425e-08	2.0222e-08		456.8	6.65151e-09	7.01248e-09
423.578	2.29808e-08	2.03404e-08		457.271	7.54781e-09	6.86536e-09
423.845	2.30436e-08	2.01598e-08		457.742	6.59476e-09	6.32518e-09
424.112	2.32772e-08	2.04015e-08		458.212	7.34841e-09	7.36072e-09
424.379	2.33607e-08	2.00908e-08		458.683	6.75671e-09	7.04926e-09
424.645	2.34586e-08	2.04844e-08		459.154	7.42951e-09	6.3277e-09
424.912	2.34668e-08	2.06739e-08		459.624	7.37151e-09	6.79558e-09
425.179	2.3657e-08	2.03384e-08		460.095	7.49581e-09	7.22464e-09
425.445	2.37732e-08	2.06334e-08		460.566	7.37501e-09	6.93198e-09
425.712	2.40293e-08	2.0808e-08		461.037	7.28636e-09	6.50102e-09
425.979	2.38102e-08	2.09205e-08		461.507	7.54026e-09	7.64738e-09
426.246	2.41216e-08	2.07991e-08		461.978	5.93326e-09	5.96272e-09
426.512	2.41844e-08	2.09787e-08		462.449	7.86021e-09	6.87104e-09
426.779	2.43633e-08	2.10764e-08		462.919	8.06891e-09	7.08416e-09
427.046	2.43979e-08	2.12046e-08		463.39	7.75601e-09	6.35612e-09
427.312	2.45975e-08	2.11968e-08		463.861	7.24446e-09	6.4723e-09
427.579	2.50703e-08	2.14365e-08		464.332	7.58321e-09	7.4428e-09
427.81	2.47049e-08	2.13813e-08		464.802	7.49906e-09	6.56922e-09
428.077	2.49573e-08	2.13724e-08		465.273	7.56361e-09	6.86126e-09
428.343	2.51189e-08	2.17029e-08		465.744	6.77131e-09	6.06882e-09
428.61	2.51155e-08	2.18647e-08		466.215	7.58421e-09	7.67642e-09
428.869	2.52756e-08	2.19771e-08		466.685	7.72661e-09	7.33578e-09
429.135	2.54112e-08	2.19762e-08		467.156	7.29016e-09	5.85444e-09
429.402	2.55305e-08	2.18706e-08		467.627	7.53601e-09	7.48542e-09
429.669	2.55882e-08	2.199e-08		468.098	7.33536e-09	6.88714e-09
429.936	2.56573e-08	2.19466e-08		468.568	7.41521e-09	6.26802e-09
430.202	2.59334e-08	2.20531e-08		469.039	7.06136e-09	6.5948e-09
430.469	2.5958e-08	2.19545e-08		469.51	7.37906e-09	6.26266e-09
430.736	2.60702e-08	2.23649e-08		469.98	7.74646e-09	5.82602e-09
431.002	2.60955e-08	2.22939e-08		470.451	7.21631e-09	5.80424e-09
431.269	2.62637e-08	2.25139e-08		470.922	7.31301e-09	6.70592e-09
431.536	2.65218e-08	2.23116e-08		471.323	7.45966e-09	6.74918e-09
431.803	2.644e-08	2.27299e-08		471.793	6.38256e-09	6.1168e-09
432.069	2.66066e-08	2.236e-08		472.264	7.48501e-09	7.70012e-09
432.336	2.66743e-08	2.27734e-08		472.735	7.88206e-09	7.3241e-09
432.603	2.69525e-08	2.24655e-08		473.205	7.80571e-09	6.38926e-09
432.869	2.70616e-08	2.29726e-08		473.676	7.91021e-09	7.87692e-09
433.128	2.70968e-08	2.27773e-08		474.147	6.94636e-09	6.6371e-09
433.395	2.71625e-08	2.27714e-08		474.618	7.19521e-09	6.62258e-09
433.662	2.74466e-08	2.3018e-08		475.088	7.71936e-09	6.49502e-09
433.928	2.737e-08	2.31956e-08		475.559	7.78386e-09	6.94588e-09
434.195	2.74071e-08	2.37195e-08		476.03	7.19596e-09	7.34588e-09
434.462	2.77137e-08	2.34955e-08		476.501	6.16756e-09	7.10658e-09
434.729	2.78955e-08	2.35113e-08		476.901	7.46041e-09	7.60224e-09
434.995	2.8013e-08	2.37461e-08		477.372	7.90771e-09	7.04374e-09
435.262	2.81296e-08	2.37422e-08		477.843	7.59981e-09	7.22086e-09
435.529	2.81893e-08	2.37067e-08		478.314	7.84816e-09	7.68528e-09
435.795	2.833e-08	2.39168e-08		478.784	7.68316e-09	7.35156e-09
436.062	2.86162e-08	2.38191e-08		479.255	7.09676e-09	7.45732e-09
436.329	2.8613e-08	2.42256e-08		479.726	7.35946e-09	6.69898e-09
436.56	2.88184e-08	2.42128e-08		480.197	7.49431e-09	6.77728e-09
436.818	2.9123e-08	2.43332e-08		480.667	7.72386e-09	6.65952e-09
437.085	2.91555e-08	2.43036e-08		481.138	6.90941e-09	7.19432e-09
437.352	2.92609e-08	2.4496e-08		481.609	7.32306e-09	7.46142e-09
437.618	2.91775e-08	2.4715e-08		482.08	7.76856e-09	7.4649e-09
437.885	2.94807e-08	2.45887e-08		482.55	8.07271e-09	7.35408e-09
438.144	2.9615e-08	2.44121e-08		483.021	7.72886e-09	7.7481e-09
438.411	2.96598e-08	2.47337e-08		483.492	7.33006e-09	6.9727e-09
438.677	2.98214e-08	2.48363e-08		483.963	7.59831e-09	7.09488e-09
438.944	2.98932e-08	2.50169e-08		484.433	7.54556e-09	7.34114e-09
439.211	3.00175e-08	2.49409e-08		484.904	7.78716e-09	7.31052e-09
439.477	3.01387e-08	2.53938e-08		485.305	8.00536e-09	7.13782e-09
439.744	3.02818e-08	2.50721e-08		485.776	8.03826e-09	6.98912e-09
440.011	3.04107e-08	2.5301e-08		486.246	7.64736e-09	7.11382e-09
440.277	3.0638e-08	2.4937e-08		486.717	7.73266e-09	7.1394e-09
440.528	3.05066e-08	2.55388e-08		487.188	7.17941e-09	7.01122e-09
440.787	3.05191e-08	2.54105e-08		487.659	7.80646e-09	7.52458e-09
441.054	3.09341e-08	2.57608e-08		488.129	8.09881e-09	7.33358e-09
441.32	3.11125e-08	2.58466e-08		488.6	8.26001e-09	7.30104e-09
441.587	3.1058e-08	2.56552e-08		489.071	7.70151e-09	7.5132e-09
441.854	3.09725e-08	2.6263e-08		489.542	7.13521e-09	6.84988e-09
442.121	3.14705e-08	2.5966e-08		490.013	7.86096e-09	6.98376e-09
442.387	3.13234e-08	2.62284e-08		490.483	8.32006e-09	7.50972e-09
442.654	3.15475e-08	2.62018e-08		490.954	8.43606e-09	7.68906e-09
442.921	3.1623e-08	2.63518e-08		491.425	8.10356e-09	8.0133e-09
443.187	3.18941e-08	2.63133e-08		491.896	8.40621e-09	6.93008e-09
443.454	3.18352e-08	2.65599e-08		492.366	7.90566e-09	6.86568e-09
443.721	3.21923e-08	2.64573e-08		492.837	8.07896e-09	8.06444e-09
443.987	3.22514e-08	2.66862e-08		493.308	8.31076e-09	6.8281e-09
444.254	3.24982e-08	2.69161e-08		493.779	8.61941e-09	7.07562e-09
444.521	3.23346e-08	2.71608e-08		494.249	8.58751e-09	7.49742e-09
444.788	3.25769e-08	2.68145e-08		494.72	8.39411e-09	6.63552e-09
445.054	3.27639e-08	2.70029e-08		495.191	8.06791e-09	7.43492e-09
445.321	3.26328e-08	2.70759e-08		495.662	7.46846e-09	7.42512e-09
445.58	3.27966e-08	2.71746e-08		496.132	8.31981e-09	7.71462e-09
445.763	3.29248e-08	2.75683e-08		496.603	8.18421e-09	6.76022e-09
445.945	3.33012e-08	2.78544e-08		497.074	9.27636e-09	6.90168e-09
446.128	3.34276e-08	2.76008e-08		497.545	8.74851e-09	6.90672e-09
446.311	3.3403e-08	2.82381e-08		498.015	8.70781e-09	7.21044e-09
446.493	3.35907e-08	2.8248e-08		498.486	8.34016e-09	7.77492e-09
446.676	3.37048e-08	2.86456e-08		498.957	8.82636e-09	7.76514e-09
446.859	3.38912e-08	2.84365e-08		499.358	8.69651e-09	7.29948e-09
447.042	3.41541e-08	2.8322e-08		499.828	8.82711e-09	7.87438e-09
447.224	3.40057e-08	2.86486e-08		500.299	8.52346e-09	7.5533e-09
447.399	3.42066e-08	2.87551e-08		500.77	8.40621e-09	8.622e-09
447.582	3.41939e-08	2.90146e-08		501.24	8.50136e-09	7.66286e-09
447.764	3.43823e-08	2.87453e-08		501.711	8.80096e-09	7.47468e-09
447.947	3.45205e-08	2.88573e-08		502.182	8.65961e-09	8.72082e-09
448.122	3.46578e-08	2.88913e-08		502.653	8.50086e-09	7.37902e-09
448.305	3.49591e-08	2.88814e-08		503.123	9.14226e-09	7.02512e-09
448.479	3.49841e-08	2.90363e-08		503.594	8.23996e-09	6.46156e-09
448.662	3.54482e-08	2.92869e-08		504.065	8.73441e-09	7.92362e-09
448.845	3.53846e-08	2.9062e-08		504.536	9.38061e-09	7.85732e-09
449.027	3.55103e-08	2.92484e-08		505.006	8.79971e-09	8.2564e-09
449.21	3.53846e-08	2.88469e-08		505.477	9.10761e-09	7.76042e-09
449.393	3.56232e-08	2.94665e-08		505.948	9.68446e-09	8.5377e-09
449.568	3.59873e-08	2.97368e-08		506.418	9.14656e-09	7.60856e-09
449.75	3.58869e-08	2.92484e-08		506.889	9.68976e-09	7.22496e-09
449.933	3.59623e-08	2.96155e-08		507.29	9.28566e-09	8.40952e-09
450.116	3.6156e-08	3.07427e-08		507.761	8.98831e-09	8.5377e-09
450.298	3.63641e-08	3.02094e-08		508.231	9.15786e-09	7.54982e-09
450.481	3.6226e-08	2.9726e-08		508.702	9.33311e-09	8.08308e-09
450.664	3.65273e-08	2.99746e-08		509.173	9.45521e-09	7.60412e-09
450.838	3.65596e-08	2.90329e-08		509.644	9.54031e-09	7.63002e-09
451.021	3.65273e-08	2.96678e-08		510.114	1.019e-08	8.00352e-09
451.204	3.68035e-08	2.99391e-08		510.585	9.83291e-09	8.97592e-09
451.387	3.68664e-08	3.00693e-08		511.056	9.92656e-09	6.92912e-09
451.561	3.70923e-08	3.00733e-08		511.527	9.52376e-09	8.96864e-09
451.744	3.71678e-08	3.04057e-08		511.997	9.08451e-09	8.18472e-09
451.927	3.68664e-08	3.02163e-08		512.468	9.16736e-09	8.29964e-09
452.109	3.73937e-08	3.05005e-08		512.939	9.70031e-09	9.39266e-09
452.284	3.74691e-08	3.07629e-08		513.409	9.91776e-09	7.53942e-09
452.467	3.77076e-08	3.04195e-08		513.88	9.38561e-09	8.42214e-09
452.65	3.75946e-08	3.07787e-08		514.351	9.30526e-09	8.40382e-09
452.832	3.79085e-08	3.09069e-08		514.822	9.15031e-09	7.90768e-09
453.015	3.7896e-08	3.09158e-08		515.292	9.61741e-09	8.34196e-09
453.198	3.78457e-08	3.08359e-08		515.763	9.86906e-09	8.53454e-09
453.372	3.77453e-08	3.09533e-08		516.234	9.87986e-09	7.75188e-09
453.555	3.81596e-08	3.08586e-08		516.705	1.02284e-08	7.1855e-09
453.738	3.82226e-08	3.09691e-08		517.175	9.52976e-09	8.05056e-09
453.92	3.81723e-08	3.11516e-08		517.646	9.84371e-09	6.94208e-09
454.103	3.81346e-08	3.10135e-08		518.117	1.02583e-08	8.11338e-09
454.286	3.86494e-08	3.14841e-08		518.587	9.48356e-09	7.42986e-09
454.469	3.84987e-08	3.12651e-08		519.058	1.07184e-08	9.02042e-09
454.651	3.88126e-08	3.1123e-08		519.529	9.89516e-09	8.63148e-09
454.834	3.85614e-08	3.1635e-08		520	9.68271e-09	7.90152e-09
455.017	3.8976e-08	3.15216e-08		520.47	1.026e-08	8.5358e-09
455.199	3.92396e-08	3.16143e-08		520.941	1.01132e-08	8.73692e-09
455.374	3.92773e-08	3.15058e-08		521.412	1.02595e-08	9.41602e-09
455.557	3.93526e-08	3.18659e-08		521.883	1.06059e-08	7.58678e-09
455.74	3.95157e-08	3.21945e-08		522.353	1.06948e-08	7.744e-09
455.922	3.95157e-08	3.19064e-08		522.824	1.07751e-08	8.49288e-09
456.105	3.9541e-08	3.17559e-08		523.295	1.06568e-08	8.58538e-09
456.288	4.02189e-08	3.21767e-08		523.766	1.07639e-08	8.68262e-09
456.462	4.00682e-08	3.24253e-08		524.236	1.04619e-08	8.79974e-09
456.645	4.00935e-08	3.21402e-08		524.707	1.05483e-08	8.76502e-09
456.828	4.01185e-08	3.22635e-08		525.178	1.05574e-08	8.72302e-09
457.003	4.02566e-08	3.25694e-08		525.648	1.09057e-08	8.32902e-09
457.185	4.01939e-08	3.22615e-08		526.119	1.05119e-08	8.97464e-09
457.368	4.02441e-08	3.2522e-08		526.59	1.08042e-08	8.48402e-09
457.551	4.05957e-08	3.25309e-08		527.061	1.0193e-08	9.87002e-09
457.733	4.04451e-08	3.28061e-08		527.531	1.07076e-08	8.57212e-09
457.916	4.0646e-08	3.25309e-08		528.002	1.10677e-08	9.00684e-09
458.099	4.05078e-08	3.26769e-08		528.473	1.10958e-08	9.53314e-09
458.237	4.07841e-08	3.29393e-08		528.944	1.01319e-08	9.28248e-09
458.42	4.12487e-08	3.29591e-08		529.414	1.03456e-08	8.54528e-09
458.603	4.11482e-08	3.33074e-08		529.885	1.07128e-08	8.46698e-09
458.786	4.11732e-08	3.29818e-08		530.356	1.10306e-08	8.34352e-09
458.968	4.13616e-08	3.30568e-08		530.826	1.0398e-08	9.07158e-09
459.143	4.14998e-08	3.31909e-08		531.297	1.10712e-08	7.82324e-09
459.326	4.1186e-08	3.32245e-08		531.768	1.07568e-08	8.85562e-09
459.508	4.15751e-08	3.31969e-08		532.239	1.08936e-08	8.80984e-09
459.691	4.15751e-08	3.32896e-08		532.709	1.11526e-08	9.15872e-09
459.874	4.17257e-08	3.37563e-08		533.18	1.04648e-08	9.56502e-09
460.057	4.15501e-08	3.35086e-08		533.651	1.05742e-08	9.56346e-09
460.203	4.20901e-08	3.36704e-08		534.122	1.0858e-08	9.43054e-09
460.386	4.19141e-08	3.35007e-08		534.592	1.13764e-08	8.8995e-09
460.561	4.20773e-08	3.38825e-08		535.063	1.13297e-08	9.67584e-09
460.743	4.20523e-08	3.36171e-08		535.534	1.09009e-08	9.60512e-09
460.926	4.23662e-08	3.38825e-08		536.004	1.05674e-08	9.85958e-09
461.109	4.22782e-08	3.37701e-08		536.475	1.14451e-08	9.80024e-09
461.291	4.26801e-08	3.40177e-08		536.946	1.14814e-08	9.24884e-09
461.474	4.25044e-08	3.4142e-08		537.417	1.10368e-08	8.60148e-09
461.657	4.26173e-08	3.4215e-08		537.887	1.07518e-08	8.45356e-09
461.84	4.29062e-08	3.42555e-08		538.358	1.10165e-08	9.50694e-09
462.022	4.30191e-08	3.41065e-08		538.829	1.15142e-08	9.62722e-09
462.205	4.30191e-08	3.444e-08		539.3	1.11672e-08	1.01156e-08
462.388	4.32201e-08	3.43009e-08		539.77	1.12419e-08	8.38616e-09
462.57	4.32453e-08	3.45643e-08		540.241	1.10094e-08	8.94718e-09
462.753	4.32326e-08	3.44854e-08		540.712	1.1146e-08	9.86308e-09
462.936	4.35969e-08	3.43463e-08		541.183	1.15515e-08	9.13092e-09
463.119	4.3421e-08	3.46925e-08		541.552	1.26534e-08	9.0441e-09
463.301	4.36596e-08	3.47784e-08		541.92	1.23802e-08	9.05484e-09
463.484	4.42623e-08	3.49698e-08		542.289	1.24305e-08	8.75018e-09
463.667	4.40362e-08	3.49027e-08		542.658	1.16111e-08	9.77214e-09
463.849	4.40112e-08	3.50487e-08		543.026	1.15986e-08	9.88612e-09
464.032	4.40614e-08	3.50783e-08		543.395	1.15201e-08	1.04033e-08
464.215	4.39987e-08	3.52559e-08		543.764	1.22547e-08	9.9259e-09
464.397	4.4438e-08	3.53003e-08		544.133	1.27539e-08	8.8673e-09
464.58	4.44882e-08	3.52776e-08		544.501	1.22798e-08	9.0138e-09
464.763	4.49028e-08	3.53901e-08		544.87	1.18592e-08	1.0718e-08
464.946	4.4501e-08	3.53999e-08		545.239	1.19157e-08	1.02566e-08
465.128	4.47646e-08	3.55815e-08		545.608	1.19784e-08	1.00373e-08
465.311	4.48023e-08	3.56471e-08		545.976	1.17273e-08	9.5483e-09
465.494	4.50407e-08	3.5397e-08		546.345	1.18498e-08	8.56832e-09
465.677	4.52794e-08	3.57102e-08		546.714	1.24305e-08	9.77624e-09
465.859	4.52166e-08	3.57487e-08		547.012	1.25247e-08	8.99042e-09
466.034	4.52166e-08	3.5614e-08		547.381	1.25906e-08	9.2509e-09
466.217	4.55557e-08	3.61932e-08		547.75	1.26973e-08	9.17922e-09
466.399	4.5631e-08	3.57906e-08		548.119	1.30144e-08	9.00402e-09
466.582	4.56687e-08	3.61892e-08		--
466.765	4.57816e-08	3.58331e-08		--
466.947	4.58444e-08	3.61626e-08		--
467.13	4.58571e-08	3.61971e-08		--
467.313	4.6083e-08	3.61715e-08		--
467.496	4.62212e-08	3.65543e-08		--
467.67	4.61835e-08	3.61616e-08		--
467.853	4.63091e-08	3.64408e-08		--
468.036	4.65351e-08	3.6794e-08		--
468.218	4.6623e-08	3.661e-08		--
468.401	4.67612e-08	3.70584e-08		--
468.584	4.69621e-08	3.66677e-08		--
468.759	4.68114e-08	3.694e-08		--
468.941	4.69871e-08	3.70426e-08		--
469.124	4.7301e-08	3.71931e-08		--
469.307	4.73764e-08	3.74045e-08		--
469.489	4.73889e-08	3.75802e-08		--
469.672	4.72132e-08	3.72959e-08		--
469.855	4.7276e-08	3.74756e-08		--
470.037	4.75396e-08	3.74074e-08		--
470.22	4.75019e-08	3.74627e-08		--
470.403	4.7728e-08	3.77499e-08		--
470.586	4.77907e-08	3.73938e-08		--
470.768	4.76023e-08	3.76424e-08		--
470.951	4.78912e-08	3.76256e-08		--
471.134	4.7841e-08	3.78859e-08		--
471.316	4.82178e-08	3.79077e-08		--
471.499	4.88078e-08	3.81552e-08		--
471.682	4.82428e-08	3.80931e-08		--
471.865	4.8268e-08	3.76888e-08		--
472.047	4.84437e-08	3.80509e-08		--
472.23	4.86446e-08	3.82481e-08		--
472.413	4.91721e-08	3.83745e-08		--
472.595	4.90464e-08	3.84988e-08		--
472.778	4.89837e-08	3.82077e-08		--
472.961	4.8946e-08	3.84127e-08		--
473.144	4.90339e-08	3.8692e-08		--
473.326	4.92096e-08	3.86231e-08		--
473.509	4.95864e-08	3.88095e-08		--
473.692	4.94985e-08	3.86941e-08		--
473.874	4.9511e-08	3.87938e-08		--
474.057	4.95989e-08	3.90945e-08		--
474.24	4.9398e-08	3.89113e-08		--
474.423	4.99505e-08	3.90345e-08		--
474.605	5.0051e-08	3.91766e-08		--
474.788	4.99757e-08	3.91113e-08		--
474.971	4.99128e-08	3.90138e-08		--
475.153	4.99003e-08	3.91113e-08		--
475.336	5.01389e-08	3.90334e-08		--
475.519	5.01766e-08	3.91252e-08		--
475.701	5.02141e-08	3.93766e-08		--
475.884	5.05532e-08	3.94891e-08		--
476.067	5.0616e-08	3.98563e-08		--
476.25	5.05155e-08	3.95591e-08		--
476.432	5.08044e-08	3.98916e-08		--
476.615	5.11812e-08	3.97606e-08		--
476.798	5.1043e-08	4.00131e-08		--
476.98	5.07416e-08	3.98316e-08		--
477.163	5.12816e-08	4.00702e-08		--
477.346	5.11057e-08	3.98456e-08		--
477.529	5.10932e-08	3.97299e-08		--
477.711	5.14698e-08	3.99538e-08		--
477.894	5.18089e-08	4.03634e-08		--
478.077	5.17587e-08	4.03406e-08		--
478.259	5.19848e-08	4.05952e-08		--
478.442	5.19471e-08	4.04563e-08		--
478.617	5.18214e-08	4.06474e-08		--
478.8	5.20978e-08	4.05231e-08		--
478.982	5.20978e-08	4.04827e-08		--
479.165	5.2261e-08	4.0612e-08		--
479.348	5.24369e-08	4.09799e-08		--
479.53	5.26628e-08	4.11506e-08		--
479.713	5.26628e-08	4.08588e-08		--
479.896	5.27757e-08	4.10106e-08		--
480.079	5.25623e-08	4.08834e-08		--
480.261	5.27005e-08	4.10766e-08		--
480.444	5.34414e-08	4.14959e-08		--
480.627	5.30898e-08	4.13549e-08		--
480.809	5.32278e-08	4.14881e-08		--
480.992	5.34539e-08	4.09702e-08		--
481.175	5.34539e-08	4.15406e-08		--
481.358	5.34539e-08	4.14881e-08		--
481.54	5.35921e-08	4.15749e-08		--
481.687	5.37301e-08	4.16924e-08		--
481.87	5.39437e-08	4.19331e-08		--
482.052	5.38807e-08	4.22213e-08		--
482.235	5.39939e-08	4.18524e-08		--
482.418	5.44082e-08	4.20102e-08		--
482.6	5.45212e-08	4.21513e-08		--
482.783	5.45087e-08	4.19174e-08		--
482.966	5.43957e-08	4.21156e-08		--
483.149	5.42451e-08	4.18877e-08		--
483.331	5.45589e-08	4.23299e-08		--
483.514	5.43957e-08	4.21677e-08		--
483.697	5.52871e-08	4.26109e-08		--
483.879	5.42701e-08	4.25141e-08		--
484.026	5.47598e-08	4.24916e-08		--
484.209	5.50235e-08	4.24245e-08		--
484.391	5.50989e-08	4.2592e-08		--
484.574	5.50235e-08	4.28802e-08		--
484.757	5.53501e-08	4.25656e-08		--
484.932	5.56012e-08	4.25449e-08		--
485.114	5.56387e-08	4.28249e-08		--
485.297	5.54003e-08	4.28902e-08		--
485.48	5.58146e-08	4.28656e-08		--
485.662	5.64801e-08	4.33163e-08		--
485.845	5.55885e-08	4.31091e-08		--
486.028	5.59276e-08	4.33577e-08		--
486.211	5.62039e-08	4.3497e-08		--
486.393	5.59653e-08	4.35441e-08		--
486.576	5.59903e-08	4.30263e-08		--
486.759	5.61662e-08	4.36181e-08		--
486.941	5.60657e-08	4.35206e-08		--
487.124	5.62666e-08	4.34466e-08		--
487.307	5.66182e-08	4.41163e-08		--
487.489	5.65303e-08	4.35799e-08		--
487.672	5.6681e-08	4.38134e-08		--
487.855	5.69823e-08	4.36477e-08		--
488.038	5.64298e-08	4.36913e-08		--
488.212	5.73716e-08	4.4147e-08		--
488.395	5.68819e-08	4.39631e-08		--
488.578	5.68569e-08	4.39416e-08		--
488.76	5.72837e-08	4.40495e-08		--
488.943	5.75348e-08	4.40345e-08		--
489.126	5.74469e-08	4.43199e-08		--
489.309	5.72587e-08	4.40177e-08		--
489.455	5.74971e-08	4.41659e-08		--
489.638	5.73591e-08	4.42113e-08		--
489.821	5.77357e-08	4.42449e-08		--
490.003	5.77735e-08	4.44527e-08		--
490.186	5.77482e-08	4.44359e-08		--
490.369	5.78487e-08	4.4382e-08		--
490.552	5.80998e-08	4.46541e-08		--
490.734	5.78112e-08	4.43859e-08		--
490.917	5.82757e-08	4.48713e-08		--
491.1	5.83762e-08	4.46809e-08		--
491.238	5.84264e-08	4.50174e-08		--
491.421	5.85269e-08	4.51681e-08		--
491.604	5.85771e-08	4.53002e-08		--
491.778	5.84514e-08	4.51831e-08		--
491.961	5.89664e-08	4.54463e-08		--
492.144	5.87403e-08	4.5192e-08		--
492.327	5.91171e-08	4.56259e-08		--
492.501	5.92551e-08	4.56152e-08		--
492.676	5.92928e-08	4.55699e-08		--
492.859	5.91421e-08	4.54534e-08		--
493.041	5.98328e-08	4.58538e-08		--
493.224	5.94937e-08	4.54966e-08		--
493.407	5.94812e-08	4.54395e-08		--
493.589	6.00212e-08	4.60906e-08		--
493.772	6.01844e-08	4.65177e-08		--
493.955	5.98578e-08	4.58627e-08		--
494.137	5.9996e-08	4.60402e-08		--
494.32	5.99332e-08	4.59999e-08		--
494.503	6.03728e-08	4.64252e-08		--
494.686	6.0536e-08	4.6202e-08		--
494.868	6.06364e-08	4.63884e-08		--
495.051	6.04982e-08	4.67309e-08		--
495.234	6.09378e-08	4.65384e-08		--
495.417	6.06112e-08	4.65741e-08		--
495.599	6.1076e-08	4.66999e-08		--
495.782	6.10885e-08	4.65624e-08		--
495.965	6.08121e-08	4.67641e-08		--
496.147	6.09755e-08	4.67784e-08		--
496.33	6.09503e-08	4.69441e-08		--
496.477	6.13773e-08	4.69577e-08		--
496.66	6.13019e-08	4.70713e-08		--
496.842	6.14148e-08	4.69795e-08		--
497.025	6.12769e-08	4.67052e-08		--
497.208	6.17037e-08	4.73663e-08		--
497.39	6.1528e-08	4.70466e-08		--
497.573	6.18544e-08	4.69481e-08		--
497.756	6.18294e-08	4.74066e-08		--
497.939	6.18669e-08	4.72734e-08		--
498.121	6.16535e-08	4.72816e-08		--
498.304	6.25198e-08	4.75141e-08		--
498.487	6.18796e-08	4.74295e-08		--
498.669	6.20805e-08	4.74491e-08		--
498.852	6.23566e-08	4.76741e-08		--
499.035	6.24571e-08	4.76988e-08		--
499.217	6.2746e-08	4.7832e-08		--
499.4	6.28841e-08	4.80066e-08		--
499.583	6.2746e-08	4.79474e-08		--
499.766	6.27773e-08	4.7912e-08		--
499.948	6.29216e-08	4.79563e-08		--
500.131	6.29719e-08	4.81913e-08		--
500.314	6.31101e-08	4.83577e-08		--
500.496	6.34616e-08	4.85491e-08		--
500.679	6.29469e-08	4.74513e-08		--
500.778	6.28841e-08	4.77866e-08		--
500.877	6.27837e-08	4.79445e-08		--
500.975	6.24571e-08	4.71945e-08		--
501.074	6.28212e-08	4.76881e-08		--
501.173	6.28841e-08	4.72734e-08		--
501.271	6.26078e-08	4.76288e-08		--
501.37	6.30473e-08	4.80234e-08		--
501.469	6.3286e-08	4.78063e-08		--
501.567	6.29469e-08	4.82799e-08		--
501.666	6.29091e-08	4.79249e-08		--
501.765	6.30723e-08	4.79445e-08		--
501.863	6.33235e-08	4.80134e-08		--
501.962	6.27082e-08	4.74513e-08		--
502.045	6.32607e-08	4.80038e-08		--
502.143	6.30851e-08	4.79838e-08		--
502.242	6.36626e-08	4.83195e-08		--
502.341	6.33362e-08	4.81416e-08		--
502.431	6.31855e-08	4.79838e-08		--
502.53	6.33235e-08	4.83784e-08		--
502.629	6.39262e-08	4.84774e-08		--
502.727	6.37128e-08	4.84574e-08		--
502.826	6.37128e-08	4.8497e-08		--
502.925	6.35119e-08	4.82602e-08		--
503.023	6.39639e-08	4.87141e-08		--
503.122	6.3851e-08	4.84774e-08		--
503.221	6.4391e-08	4.87931e-08		--
503.311	6.42403e-08	4.86152e-08		--
503.41	6.42528e-08	4.87731e-08		--
503.509	6.4416e-08	4.91677e-08		--
503.607	6.40519e-08	4.82406e-08		--
503.706	6.43657e-08	4.87141e-08		--
503.805	6.41398e-08	4.89113e-08		--
503.903	6.42276e-08	4.87338e-08		--
504.002	6.4303e-08	4.86549e-08		--
504.101	6.44285e-08	4.90099e-08		--
504.2	6.42026e-08	4.89113e-08		--
504.29	6.42528e-08	4.89309e-08		--
504.389	6.4303e-08	4.88324e-08		--
504.488	6.46169e-08	4.88127e-08		--
504.578	6.47801e-08	4.90888e-08		--
504.677	6.48303e-08	4.92074e-08		--
504.776	6.44285e-08	4.9227e-08		--
504.874	6.45164e-08	4.90888e-08		--
504.973	6.46671e-08	4.95131e-08		--
505.072	6.50501e-08	4.91088e-08		--
505.17	6.4981e-08	4.92074e-08		--
505.269	6.46671e-08	4.89902e-08		--
505.368	6.49435e-08	4.91088e-08		--
505.466	6.53326e-08	4.95034e-08		--
505.565	6.52951e-08	4.95034e-08		--
505.664	6.52071e-08	4.96613e-08		--
505.763	6.57973e-08	4.99374e-08		--
505.861	6.53828e-08	4.94638e-08		--
505.96	6.50439e-08	4.93059e-08		--
506.059	6.51694e-08	4.98191e-08		--
506.157	6.53076e-08	4.94834e-08		--
506.256	6.56466e-08	4.99374e-08		--
506.355	6.54707e-08	4.92466e-08		--
506.445	6.57471e-08	4.9602e-08		--
506.536	6.57219e-08	4.95824e-08		--
506.635	6.55837e-08	4.96216e-08		--
506.733	6.57219e-08	4.94441e-08		--
506.832	6.57846e-08	4.98191e-08		--
506.923	6.56089e-08	4.98781e-08		--
507.021	6.5948e-08	4.96809e-08		--
507.12	6.58098e-08	5.03124e-08		--
507.219	6.5948e-08	5.01741e-08		--
507.317	6.55587e-08	4.97006e-08		--
507.416	6.60357e-08	5.00559e-08		--
507.515	6.59103e-08	4.98981e-08		--
507.613	6.62116e-08	5.00359e-08		--
507.712	6.64126e-08	5.01349e-08		--
507.803	6.61739e-08	4.99966e-08		--
507.901	6.59855e-08	5.01741e-08		--
508	6.62996e-08	5.03716e-08		--
508.099	6.64376e-08	5.01349e-08		--
508.197	6.68646e-08	5.05295e-08		--
508.296	6.6601e-08	5.05491e-08		--
508.395	6.65005e-08	5.04702e-08		--
508.493	6.63371e-08	5.05884e-08		--
508.592	6.66887e-08	5.03913e-08		--
508.691	6.67014e-08	5.03516e-08		--
508.781	6.70153e-08	5.04109e-08		--
508.88	6.67264e-08	5.05491e-08		--
508.971	6.67766e-08	5.07663e-08		--
509.069	6.67891e-08	5.06874e-08		--
509.168	6.65882e-08	5.03516e-08		--
509.267	6.6513e-08	5.03913e-08		--
509.366	6.7078e-08	5.08649e-08		--
509.464	6.69398e-08	5.03716e-08		--
509.563	6.70905e-08	5.06281e-08		--
509.662	6.67014e-08	5.02727e-08		--
509.752	6.72162e-08	5.05491e-08		--
509.851	6.7191e-08	5.06084e-08		--
509.95	6.73291e-08	5.06281e-08		--
510.048	6.70403e-08	5.1062e-08		--
510.147	6.74798e-08	5.07859e-08		--
510.246	6.72789e-08	5.07463e-08		--
510.344	6.73794e-08	5.1082e-08		--
510.443	6.73416e-08	5.07463e-08		--
510.534	6.75301e-08	5.15949e-08		--
510.632	6.7706e-08	5.15752e-08		--
510.731	6.75301e-08	5.1437e-08		--
510.83	6.77185e-08	5.13581e-08		--
510.928	6.78816e-08	5.1437e-08		--
511.027	6.79194e-08	5.14963e-08		--
511.126	6.80826e-08	5.09438e-08		--
511.224	6.78189e-08	5.09438e-08		--
511.323	6.78314e-08	5.15752e-08		--
511.422	6.81705e-08	5.15556e-08		--
511.521	6.82835e-08	5.13384e-08		--
511.619	6.79571e-08	5.12595e-08		--
511.718	6.81705e-08	5.14766e-08		--
511.817	6.8158e-08	5.13977e-08		--
511.907	6.8271e-08	5.18513e-08		--
512.006	6.82835e-08	5.13384e-08		--
512.105	6.80701e-08	5.14174e-08		--
512.203	6.85848e-08	5.20488e-08		--
512.302	6.83839e-08	5.16145e-08		--
512.401	6.84594e-08	5.14766e-08		--
512.499	6.85221e-08	5.17724e-08		--
512.598	6.85221e-08	5.20091e-08		--
512.697	6.85973e-08	5.16345e-08		--
512.795	6.86978e-08	5.19699e-08		--
512.894	6.92001e-08	5.20091e-08		--
512.993	6.88987e-08	5.2167e-08		--
513.083	6.87355e-08	5.18316e-08		--
513.182	6.90119e-08	5.22856e-08		--
513.281	6.87355e-08	5.17924e-08		--
513.379	6.91751e-08	5.18316e-08		--
513.478	6.88987e-08	5.19895e-08		--
513.577	6.89616e-08	5.19895e-08		--
513.675	6.88485e-08	5.23449e-08		--
513.774	6.94764e-08	5.23645e-08		--
513.873	6.92503e-08	5.23645e-08		--
513.971	6.90621e-08	5.1812e-08		--
514.062	6.93382e-08	5.25224e-08		--
514.161	6.92128e-08	5.22263e-08		--
514.259	6.95769e-08	5.25027e-08		--
514.358	6.93635e-08	5.26406e-08		--
514.457	6.8811e-08	5.22856e-08		--
514.555	6.9401e-08	5.27195e-08		--
514.654	6.98907e-08	5.28184e-08		--
514.753	6.9376e-08	5.20881e-08		--
514.852	6.96521e-08	5.25027e-08		--
514.95	6.95516e-08	5.29563e-08		--
515.049	6.93132e-08	5.22263e-08		--
515.14	6.9401e-08	5.24631e-08		--
515.238	6.94512e-08	5.27984e-08		--
515.337	6.99285e-08	5.28381e-08		--
515.436	6.99787e-08	5.29763e-08		--
515.534	6.98405e-08	5.22856e-08		--
515.633	6.9828e-08	5.26013e-08		--
515.732	6.9941e-08	5.27591e-08		--
515.83	6.99032e-08	5.28974e-08		--
515.929	7.00414e-08	5.27591e-08		--
516.02	7.00791e-08	5.29763e-08		--
516.118	7.01169e-08	5.31931e-08		--
516.217	7.01294e-08	5.28381e-08		--
516.316	7.01671e-08	5.28381e-08		--
516.414	7.00791e-08	5.30156e-08		--
516.513	7.01169e-08	5.30749e-08		--
516.612	7.01544e-08	5.29763e-08		--
516.71	7.00791e-08	5.32327e-08		--
516.809	7.02548e-08	5.30352e-08		--
516.908	7.04182e-08	5.32327e-08		--
517.007	7.06566e-08	5.34102e-08		--
517.105	7.02423e-08	5.3292e-08		--
517.204	7.02926e-08	5.30749e-08		--
517.303	7.0368e-08	5.32524e-08		--
517.401	7.05814e-08	5.35288e-08		--
517.5	7.06566e-08	5.33116e-08		--
517.599	7.07321e-08	5.33906e-08		--
517.697	7.07698e-08	5.33509e-08		--
517.796	7.07069e-08	5.33709e-08		--
517.887	7.06316e-08	5.30156e-08		--
517.977	7.07069e-08	5.33116e-08		--
518.076	7.06819e-08	5.34891e-08		--
518.175	7.08451e-08	5.34499e-08		--
518.273	7.13473e-08	5.40416e-08		--
518.372	7.10712e-08	5.34499e-08		--
518.471	7.11087e-08	5.34499e-08		--
518.569	7.14855e-08	5.37259e-08		--
518.668	7.08576e-08	5.34499e-08		--
518.767	7.11716e-08	5.37063e-08		--
518.865	7.12971e-08	5.37656e-08		--
518.964	7.13096e-08	5.36077e-08		--
519.063	7.13598e-08	5.36866e-08		--
519.161	7.13598e-08	5.35681e-08		--
519.26	7.16362e-08	5.39234e-08		--
519.359	7.16864e-08	5.41206e-08		--
519.457	7.1611e-08	5.39627e-08		--
519.556	7.1586e-08	5.40416e-08		--
519.655	7.17241e-08	5.38445e-08		--
519.753	7.2151e-08	5.41009e-08		--
519.852	7.15735e-08	5.39034e-08		--
519.951	7.20505e-08	5.41009e-08		--
520.049	7.18873e-08	5.41602e-08		--
520.148	7.18873e-08	5.43181e-08		--
520.247	7.18873e-08	5.38838e-08		--
520.346	7.21132e-08	5.43181e-08		--
520.436	7.24901e-08	5.44559e-08		--
520.535	7.21762e-08	5.4377e-08		--
520.634	7.22012e-08	5.41995e-08		--
520.732	7.19123e-08	5.39627e-08		--
520.831	7.23016e-08	5.44166e-08		--
520.93	7.26155e-08	5.45349e-08		--
521.028	7.29546e-08	5.47916e-08		--
521.127	7.26657e-08	5.48309e-08		--
521.226	7.22891e-08	5.46138e-08		--
521.325	7.22891e-08	5.40813e-08		--
521.423	7.24021e-08	5.45941e-08		--
521.522	7.22264e-08	5.42784e-08		--
521.613	7.27662e-08	5.49295e-08		--
521.711	7.26785e-08	5.45745e-08		--
521.81	7.29169e-08	5.49295e-08		--
521.909	7.30426e-08	5.48706e-08		--
522.007	7.28164e-08	5.46731e-08		--
522.106	7.26282e-08	5.45745e-08		--
522.205	7.30048e-08	5.49888e-08		--
522.303	7.30551e-08	5.52256e-08		--
522.402	7.28919e-08	5.49495e-08		--
522.501	7.33439e-08	5.52849e-08		--
522.599	7.29044e-08	5.50677e-08		--
522.698	7.30928e-08	5.49691e-08		--
522.797	7.34694e-08	5.50677e-08		--
522.896	7.3256e-08	5.49691e-08		--
522.994	7.3231e-08	5.48309e-08		--
523.093	7.33062e-08	5.51074e-08		--
523.192	7.37332e-08	5.52849e-08		--
523.282	7.35448e-08	5.53638e-08		--
523.381	7.35951e-08	5.50874e-08		--
523.48	7.39153e-08	5.54427e-08		--
523.578	7.37332e-08	5.50677e-08		--
523.677	7.38462e-08	5.58177e-08		--
523.776	7.39214e-08	5.54624e-08		--
523.866	7.34319e-08	5.49295e-08		--
523.957	7.35196e-08	5.54031e-08		--
524.056	7.35573e-08	5.52059e-08		--
524.147	7.37205e-08	5.52849e-08		--
524.245	7.36703e-08	5.53045e-08		--
524.344	7.40094e-08	5.59952e-08		--
524.443	7.37457e-08	5.56399e-08		--
524.541	7.40596e-08	5.57388e-08		--
524.64	7.37205e-08	5.49888e-08		--
524.739	7.38839e-08	5.54624e-08		--
524.837	7.37707e-08	5.58177e-08		--
524.936	7.39341e-08	5.51074e-08		--
525.035	7.41223e-08	5.60741e-08		--
525.133	7.42982e-08	5.61531e-08		--
525.232	7.40973e-08	5.5482e-08		--
525.331	7.46373e-08	5.61531e-08		--
525.429	7.43107e-08	5.60545e-08		--
525.528	7.40471e-08	5.56006e-08		--
525.619	7.44866e-08	5.55316e-08		--
525.709	7.44489e-08	5.62124e-08		--
525.808	7.42982e-08	5.57388e-08		--
525.899	7.45871e-08	5.58766e-08		--
525.997	7.48757e-08	5.64095e-08		--
526.096	7.46498e-08	5.60741e-08		--
526.195	7.46876e-08	5.59952e-08		--
526.293	7.44991e-08	5.60741e-08		--
526.392	7.43735e-08	5.58966e-08		--
526.483	7.49135e-08	5.62713e-08		--
526.581	7.5083e-08	5.64095e-08		--
526.68	7.5378e-08	5.62913e-08		--
526.779	7.47628e-08	5.60545e-08		--
526.877	7.48255e-08	5.61924e-08		--
526.976	7.52273e-08	5.63109e-08		--
527.075	7.50766e-08	5.61134e-08		--
527.174	7.5466e-08	5.66659e-08		--
527.272	7.49637e-08	5.61727e-08		--
527.371	7.54282e-08	5.67649e-08		--
527.47	7.49387e-08	5.61334e-08		--
527.56	7.50894e-08	5.62913e-08		--
527.659	7.53153e-08	5.61924e-08		--
527.758	7.50641e-08	5.6587e-08		--
527.856	7.52148e-08	5.67056e-08		--
527.955	7.51898e-08	5.65477e-08		--
528.054	7.53028e-08	5.66463e-08		--
528.152	7.58803e-08	5.71595e-08		--
528.243	7.57296e-08	5.72384e-08		--
528.342	7.58301e-08	5.71199e-08		--
528.44	7.55037e-08	5.67252e-08		--
528.539	7.57548e-08	5.71002e-08		--
528.638	7.58678e-08	5.68438e-08		--
528.736	7.58553e-08	5.69227e-08		--
528.835	7.59935e-08	5.71791e-08		--
528.934	7.59557e-08	5.68931e-08		--
529.033	7.59807e-08	5.67845e-08		--
529.123	7.57926e-08	5.7337e-08		--
529.222	7.61566e-08	5.72581e-08		--
529.321	7.63073e-08	5.73566e-08		--
529.411	7.62069e-08	5.71988e-08		--
529.502	7.59432e-08	5.71691e-08		--
529.601	7.6571e-08	5.76724e-08		--
529.699	7.65835e-08	5.7337e-08		--
529.798	7.63701e-08	5.72581e-08		--
529.897	7.65082e-08	5.73174e-08		--
529.995	7.64328e-08	5.71595e-08		--
530.086	7.66839e-08	5.72974e-08		--
530.185	7.63953e-08	5.75145e-08		--
530.283	7.70105e-08	5.78699e-08		--
530.382	7.68598e-08	5.76331e-08		--
530.481	7.69853e-08	5.75738e-08		--
530.579	7.70105e-08	5.76527e-08		--
530.678	7.70355e-08	5.79091e-08		--
530.777	7.70105e-08	5.75738e-08		--
530.875	7.70985e-08	5.78895e-08		--
530.974	7.70482e-08	5.7692e-08		--
531.065	7.69478e-08	5.78106e-08		--
531.163	7.71235e-08	5.7692e-08		--
531.262	7.71235e-08	5.78302e-08		--
531.361	7.75253e-08	5.81856e-08		--
531.459	7.71737e-08	5.79881e-08		--
531.55	7.75003e-08	5.79881e-08		--
531.649	7.72239e-08	5.80474e-08		--
531.748	7.77012e-08	5.77513e-08		--
531.846	7.74501e-08	5.81263e-08		--
531.945	7.80653e-08	5.78106e-08		--
532.044	7.77012e-08	5.82445e-08		--
532.142	7.76132e-08	5.82445e-08		--
532.241	7.80151e-08	5.85999e-08		--
532.34	7.8241e-08	5.82841e-08		--
532.43	7.72994e-08	5.77909e-08		--
532.521	7.77514e-08	5.81066e-08		--
532.62	7.79773e-08	5.83631e-08		--
532.718	7.83164e-08	5.84813e-08		--
532.817	7.83666e-08	5.86788e-08		--
532.916	7.83164e-08	5.86195e-08		--
533.014	7.80401e-08	5.85602e-08		--
533.113	7.83039e-08	5.85209e-08		--
533.212	7.85801e-08	5.8797e-08		--
533.31	7.83039e-08	5.89945e-08		--
533.409	7.83666e-08	5.85209e-08		--
533.508	7.87182e-08	5.85209e-08		--
533.607	7.84671e-08	5.88959e-08		--
533.705	7.88814e-08	5.90734e-08		--
533.804	7.90573e-08	5.89156e-08		--
533.903	7.87432e-08	5.90338e-08		--
534.001	7.88312e-08	5.92706e-08		--
534.1	7.86428e-08	5.87577e-08		--
534.199	7.88437e-08	5.88759e-08		--
534.297	7.87182e-08	5.87577e-08		--
534.396	7.9208e-08	5.94088e-08		--
534.495	7.87307e-08	5.90734e-08		--
534.593	7.90698e-08	5.93495e-08		--
534.692	7.9208e-08	5.93695e-08		--
534.791	7.90823e-08	5.91327e-08		--
534.889	7.89569e-08	5.88366e-08		--
534.988	7.90823e-08	5.93299e-08		--
535.079	7.95596e-08	5.96063e-08		--
535.177	7.91953e-08	5.94088e-08		--
535.276	7.90573e-08	5.87577e-08		--
535.375	7.98232e-08	5.96456e-08		--
535.473	7.94591e-08	5.94088e-08		--
535.572	7.93587e-08	5.9172e-08		--
535.671	7.93335e-08	5.91127e-08		--
535.769	7.95094e-08	5.93495e-08		--
535.868	7.94464e-08	5.92706e-08		--
535.967	7.97855e-08	5.96456e-08		--
536.066	7.99237e-08	5.98627e-08		--
536.164	7.95344e-08	5.97245e-08		--
536.263	7.99237e-08	5.95274e-08		--
536.362	7.98232e-08	5.96063e-08		--
536.46	7.97103e-08	5.91916e-08		--
536.559	8.05514e-08	5.98034e-08		--
536.658	7.98985e-08	5.97245e-08		--
536.756	7.9773e-08	5.97838e-08		--
536.855	8.01685e-08	5.98431e-08		--
536.954	8.02376e-08	5.9922e-08		--
537.052	8.02126e-08	6.00995e-08		--
537.143	8.05514e-08	5.98824e-08		--
537.242	8.03003e-08	5.99613e-08		--
537.341	8.02878e-08	5.97641e-08		--
537.439	8.01998e-08	5.98627e-08		--
537.53	8.06896e-08	6.00502e-08		--
537.629	8.07651e-08	6.01191e-08		--
537.727	8.05641e-08	6.01784e-08		--
537.826	8.06896e-08	6.03363e-08		--
537.925	8.07398e-08	6.03956e-08		--
538.023	8.07523e-08	6.0277e-08		--
538.122	8.08278e-08	6.03756e-08		--
538.221	8.10537e-08	6.02966e-08		--
538.319	8.09785e-08	6.08101e-08		--
538.418	8.13426e-08	6.05926e-08		--
538.517	8.13426e-08	6.07311e-08		--
538.615	8.13048e-08	6.06326e-08		--
538.714	8.10789e-08	6.05926e-08		--
538.813	8.13803e-08	6.09281e-08		--
538.911	8.15812e-08	6.08691e-08		--
539.01	8.16691e-08	6.06126e-08		--
539.109	8.1443e-08	6.07311e-08		--
539.208	8.16691e-08	6.08491e-08		--
539.306	8.18448e-08	6.08886e-08		--
539.397	8.16941e-08	6.09481e-08		--
539.496	8.20332e-08	6.13226e-08		--
539.594	8.15812e-08	6.10466e-08		--
539.693	8.15185e-08	6.05336e-08		--
539.784	8.21714e-08	6.12436e-08		--
539.882	8.23848e-08	6.15006e-08		--
539.981	8.19578e-08	6.10861e-08		--
540.08	8.19203e-08	6.11256e-08		--
540.178	8.18071e-08	6.11651e-08		--
540.277	8.19203e-08	6.08886e-08		--
540.376	8.24601e-08	6.12636e-08		--
540.474	8.25103e-08	6.15006e-08		--
540.565	8.2636e-08	6.15991e-08		--
540.664	8.22216e-08	6.08886e-08		--
540.762	8.22969e-08	6.13226e-08		--
540.861	8.23471e-08	6.16386e-08		--
540.96	8.23094e-08	6.10271e-08		--
541.059	8.24226e-08	6.16186e-08		--
541.149	8.27741e-08	6.15991e-08		--
541.24	8.26107e-08	6.15201e-08		--
541.339	8.2523e-08	6.13226e-08		--
541.437	8.24978e-08	6.14216e-08		--
541.536	8.27489e-08	6.16586e-08		--
541.635	8.26737e-08	6.15401e-08		--
541.725	8.28619e-08	6.16386e-08		--
541.824	8.27112e-08	6.16186e-08		--
541.923	8.24978e-08	6.14216e-08		--
542.021	8.2636e-08	6.16976e-08		--
542.12	8.30941e-08	6.21516e-08		--
542.219	8.28116e-08	6.13821e-08		--
542.317	8.35401e-08	6.17376e-08		--
542.416	8.36828e-08	6.27831e-08		--
542.515	8.37203e-08	6.27436e-08		--
542.613	8.35069e-08	6.30201e-08		--
542.712	8.38926e-08	6.28426e-08		--
542.811	8.35651e-08	6.22901e-08		--
542.91	8.39041e-08	6.23486e-08		--
543.008	8.3113e-08	6.17176e-08		--
543.107	8.37285e-08	6.22901e-08		--
543.206	8.41303e-08	6.24081e-08		--
543.304	8.39669e-08	6.24871e-08		--
543.403	8.35148e-08	6.20726e-08		--
543.502	8.37535e-08	6.26451e-08		--
543.6	8.41051e-08	6.26846e-08		--
543.699	8.40423e-08	6.21711e-08		--
543.798	8.41303e-08	6.30591e-08		--
543.896	8.44064e-08	6.26251e-08		--
543.995	8.42432e-08	6.28816e-08		--
544.094	8.43185e-08	6.26451e-08		--
544.192	8.39041e-08	6.26451e-08		--
544.283	8.43687e-08	6.27831e-08		--
544.382	8.41176e-08	6.29211e-08		--
544.481	8.41428e-08	6.25461e-08		--
544.571	8.46576e-08	6.29211e-08		--
544.67	8.46953e-08	6.29606e-08		--
544.769	8.47078e-08	6.30001e-08		--
544.867	8.43185e-08	6.28226e-08		--
544.958	8.46073e-08	6.28226e-08		--
545.057	8.49339e-08	6.37106e-08		--
545.155	8.47455e-08	6.29606e-08		--
545.246	8.46828e-08	6.29111e-08		--
545.345	8.51221e-08	6.32961e-08		--
545.443	8.4871e-08	6.31776e-08		--
545.542	8.49966e-08	6.31581e-08		--
545.641	8.46326e-08	6.29801e-08		--
545.739	8.45069e-08	6.33551e-08		--
545.838	8.47032e-08	6.21321e-08		--
545.937	8.46576e-08	6.25066e-08		--
546.035	8.51598e-08	6.31581e-08		--
546.134	8.53357e-08	6.33951e-08		--
546.233	8.54737e-08	6.35921e-08		--
546.323	8.53732e-08	6.34536e-08		--
546.422	8.49464e-08	6.33551e-08		--
546.521	8.52353e-08	6.37896e-08		--
546.62	8.54612e-08	6.32961e-08		--
546.71	8.53985e-08	6.36906e-08		--
546.809	8.58505e-08	6.41446e-08		--
546.908	8.56621e-08	6.38091e-08		--
547.006	8.5298e-08	6.37301e-08		--
547.105	8.60137e-08	6.41446e-08		--
547.204	8.56244e-08	6.40061e-08		--
547.302	8.56746e-08	6.37106e-08		--
547.401	8.58128e-08	6.35131e-08		--
547.5	8.59257e-08	6.39076e-08		--
547.598	8.59257e-08	6.36316e-08		--
547.689	8.57751e-08	6.39866e-08		--
547.788	8.61519e-08	6.41841e-08		--
547.886	8.62648e-08	6.43616e-08		--
547.985	8.59257e-08	6.40851e-08		--
548.084	8.62648e-08	6.43421e-08		--
--				--
--				--
--				--
--				--
--				--
--				--
--				--
--				--
--				--
--				--
--				--
--				--
--				--
--				--
--				--
--				--
--				--
--				--
--				--
--				--
--				--
--				--
--				--
--				--
--				--
--				--
--				--
--				--
--				--
--				--
--				--
--				--
--				--
--				--
--				--
--				--
--				--
--				--
--				--
--				--
--				--
--				--
--				--
--				--
--				--
--				--
--				--
--				--
--				--
--				--
--				--
--				--
--				--
--				--
--				--
--				--
--				--
--				--
--				--
--				--
--				--
--				--
--				--
--				--
--				--
--				--
--				--
--				--
--				--
--				--
--				--
--				--
--				--
--				--
--				--
--				--
--				--
--				--
--				--
--				--
--				--
--				--
--				--
--				--
--				--
--				--
--				--
--				--
--				--
--				--
--				--
--				--
--				--
--				--
--				--
--				--
--				--
--				--
--				--
--				--
--				--
--				--
--				--
--				--
--				--
--				--
--				--
--				--
--				--
--				--
--				--
--				--
--				--
--				--
--				--
--				--
--				--
--				--
--				--
--				--
--				--
--				--
--				--
--				--
--				--
--				--
--				--
--				--
--				--
--				--
--				--
--				--
--				--
--				--
--				--
--				--
--				--
--				--
--				--
--				--
--				--
--				--
--				--
--				--
--				--
--				--
--				--
--				--
--				--
--				--
--				--
--				--
--				--
--				--
--				--
--				--
--				--
--				--
--				--
--				--
--				--
--				--
--				--
--				--
--				--
--				--
--				--
--				--
--				--
--				--
--				--
--				--
--				--
--				--
--				--
--				--
--				--
--				--
--				--
--				--
--				--
--				--
--				--
--				--
--				--
--				--
--				--
--				--
--				--
--				--
--				--
--				--
--				--
--				--
--				--
--				--
--				--
--				--
--				--
--				--
--				--
--				--
--				--
--				--
--				--
--				--
--				--
--				--
--				--
--				--
--				--
--				--
--				--
--				--
--				--
--				--
--				--
--				--
--				--
--				--
--				--
--				--
--				--
--				--
--				--
--				--
--				--
--				--
--				--
--				--
--				--
--				--
--				--
--				--
--				--
--				--
--				--
--				--
--				--
--				--
--				--
--				--
--				--
--				--
--				--
--				--
--				--
--				--
--				--
--				--
--				--
--				--
--				--
--				--
--				--
--				--
--				--
--				--
--				--
--				--
--				--
--				--
--				--
--				--
--				--
--				--
--				--
--				--
--				--
--				--
--				--
--				--
--				--
--				--
--				--
--				--
--				--
--				--
--				--
--				--
--				--
--				--
--				--
--				--
--				--
--				--
--				--
--				--
--				--
--				--
--				--
--				--
--				--
--				--
--				--
--				--
--				--
--				--
--				--
--				--
--				--
--				--
--				--
--				--
--				--
--				--
--				--
--				--
--				--
--				--
--				--
--				--
--				--
--				--
--				--
--				--
--				--
--				--
--				--
--				--
--				--
--				--
--				--
--				--
--				--
--				--
--				--
--				--
--				--
--				--
--				--
--				--
--				--
--				--
--				--
--				--
--				--
--				--
--				--
--				--
--				--
--				--
--				--
--				--
--				--
--				--
--				--
--				--
--				--
--				--
--				--
--				--
--				--
--				--
--				--
--				--
--				--
--				--
--				--
--				--
--				--
--				--
--				--
--				--
--				--
--				--
--				--
--				--
--				--
--				--
--				--
--				--
--				--
--				--
--				--
--				--
--				--
--				--
--				--
--				--
--				--
--				--
--				--
--				--
--				--
--				--
--				--
--				--
--				--
--				--
--				--
--				--
--				--
--				--
--				--
--				--
--				--
--				--
--				--
--				--
--				--
--				--
--				--
--				--
--				--
--				--
--				--
--				--
--				--
--				--
--				--
--				--
--				--
--				--
--				--
--				--
--				--
--				--
--				--
--				--
--				--
--				--
--				--
--				--
--				--
--				--
--				--
--				--
--				--
--				--
--				--
--				--
--				--
--				--
--				--
--				--
--				--
--				--
--				--
--				--
--				--
--				--
--				--
--				--
--				--
--				--
--				--
--				--
--				--
--				--
--				--
--				--
--				--
--				--
--				--
--				--
--				--
--				--
--				--
--				--
--				--
--				--
--				--
--				--
--				--
--				--
--				--
--				--
--				--
--				--
--				--
--				--
--				--
--				--
--				--
--				--
--				--
--				--
--				--
--				--
--				--
--				--
--				--
--				--
--				--
--				--
--				--
--				--
--				--
--				--
--				--
--				--
--				--
--				--
--				--
--				--
--				--
--				--
--				--
--				--
--				--
--				--
--				--
--				--
--				--
--				--
--				--
--				--
--				--
--				--
--				--
--				--
--				--
--				--
--				--
--				--
--				--
--				--
--				--
--				--
--				--
--				--
--				--
--				--
--				--
--				--
--				--
--				--
--				--
--				--
--				--
--				--
--				--
--				--
--				--
--				--
--				--
--				--
--				--
--				--
--				--
--				--
--				--
--				--
--				--
--				--
--				--
--				--
--				--
--				--
--				--
--				--
--				--
--				--
--				--
--				--
--				--
--				--
--				--
--				--
--				--
--				--
--				--
--				--
--				--
--				--
--				--
--				--
--				--
--				--
--				--
--				--
--				--
--				--
--				--
--				--
--				--
--				--
--				--
--				--
--				--
--				--
--				--
--				--
--				--
--				--
--				--
--				--
--				--
--				--
--				--
--				--
--				--
--				--
--				--
--				--
--				--
--				--
--				--
--				--
--				--
--				--
--				--
--				--
--				--
--				--
--				--
--				--
--				--
--				--
--				--
--				--
--				--
--				--
--				--
--				--
--				--
--				--
--				--
--				--
--				--
--				--
--				--
--				--
--				--
--				--
--				--
--				--
--				--
--				--
--				--
--				--
--				--
--				--
--				--
--				--
--				--
--				--
--				--
--				--
--				--
--				--
--				--
--				--
--				--
--				--
--				--
--				--
--				--
--				--
--				--
--				--
--				--
--				--
--				--
--				--
--				--
--				--
--				--
--				--
--				--
--				--
--				--
--				--
--				--
--				--
--				--
--				--
--				--
--				--
--				--
--				--
--				--
--				--
--				--
--				--
--				--
--				--
--				--
				--
				--
				--
				--
				--
				--
				--
				--
				--
				--
				--
				--
				--
				--
				--
				--
				--
				--
				--
				--
				--
				--
				--
				--
				--
				--
				--
				--
				--
				--
				--
				--
				--
				--
				--
				--
				--
				--
				--
				--
				--
				--
				--
				--
				--
				--
				--
				--
				--
				--
				--
				--
				--
				--
				--
				--
				--
				--
				--
				--
				--
				--
				--
				--
				--
				--
				--
				--
				--
				--
				--
				--
				--
				--
				--
				--
				--
				--
				--
				--
				--
				--
				--
				--
				--
				--
				--
				--
				--
				--
				--
				--
				--
				--
				--
				--
				--
				--
				--
				--
				--
				--
				--
				--
				--
				--
				--
				--
				--
				--
				--
				--
				--
				--
				--
				--
				--
				--
				--
				--
				--
				--
				--
				--
				--
				--
				--
				--
				--
				--
				--
				--
				--
				--
				--
				--
				--
				--
				--
				--
				--
				--
				--
				--
				--
				--
				--
				--
				--
				--
				--
				--
				--
				--
				--
				--
				--
				--
				--
				--
				--
				--
				--
				--
				--
				--
				--
				--
				--
				--
				--
				--
				--
				--
				--
				--
				--
				--
				--
				--
				--
				--
				--
				--
				--
				--
				--
				--
				--
				--
				--
				--
				--
				--
				--
				--
				--
				--
				--
				--
				--
				--
				--
				--
				--
				--
				--
[truncated: 242 more rows]

[truncated: 166 more sheets: Fig. 4e, Fig. 4f, Fig. 5c, Fig. 5d, Fig. 6 a1-a4, Fig. 6c, Fig. 7a, Fig. 7b, Fig. 7c, Fig. 7d, Fig. 8a, Fig. 8b, Supplementary Figure 1a4, Supplementary Figure 1b4, Supplementary Figure 1c4, Supplementary Figure 1d4, Supplementary Figure 1e4, Supplementary Figure 2a, Supplementary Figure 2b, Supplementary Figure 2c …]
